# Supplementary material for: 1,2-Ethyl­enediaminium bis­(2-benzamido­benzoate)
Source: Acta Crystallogr Sect E Struct Rep Online. 2013 Aug 7;69(Pt 9):o1388. doi: 10.1107/S1600536813021028 (PMC3884477; doi:10.1107/S1600536813021028)
Supplement: Supplementary file 1 [file e-69-o1388-sup1.cif]

##############################################################################
#                                                                            #
# This CIF contains the data in a paper accepted for publication in          #
# Acta Crystallographica Section E. It conforms to the requirements of       #
# Notes for Authors for Acta Crystallographica Section E, and has been       #
# peer reviewed under the auspices of the IUCr Commission on Journals.       #
#                                                                            #
# Full details of the Crystallographic Information File format               #
# are given in the paper "The Crystallographic Information File (CIF):       #
# a New Standard Archive File for Crystallography" by S. R. Hall, F. H.      #
# Allen and I. D. Brown [Acta Cryst. (1991), A47, 655-685].                  #
#                                                                            #
# The current version of the core CIF dictionary is obtainable from          #
# ftp://ftp.iucr.org/pub/cif_core.dic.                                       #
#                                                                            #
# Software is freely available for graphical display of the structure(s)     #
# in this CIF. For information consult the CIF software page                 #
# http://www.iucr.org/resources/cif/software.                                #
#                                                                            #
# This file may be used for bona fide research purposes within the           #
# scientific community so long as proper attribution is given to the journal # 
# article from which it was obtained.                                        #
#                                                                            #
##############################################################################
data_I
_audit_creation_method     SHELXL-97
_chemical_name_systematic
;
1,2-Ethylenediaminium bis(2-benzamidobenzoate)
;
_chemical_name_common     ?
_chemical_formula_moiety     '0.5(C2 H10 N2 2+), C14 H10 N O3 -'
_chemical_formula_sum     'C15 H15 N2 O3'
_chemical_formula_iupac     '0.5C2 H10 N2 2+, C14 H10 N O3 -'
_chemical_formula_weight     271.29
_chemical_melting_point     ?
_symmetry_cell_setting     monoclinic
_symmetry_space_group_name_H-M     'P 21/n'
_symmetry_space_group_name_Hall     '-P 2yn'
loop_
    _symmetry_equiv_pos_as_xyz
    'x, y, z'
    '-x+1/2, y+1/2, -z+1/2'
    '-x, -y, -z'
    'x-1/2, -y-1/2, z-1/2'
_cell_length_a     5.3140(10)
_cell_length_b     13.745(2)
_cell_length_c     18.580(4)
_cell_angle_alpha     90.00
_cell_angle_beta     93.66(2)
_cell_angle_gamma     90.00
_cell_volume     1354.3(4)
_cell_formula_units_Z     4
_cell_measurement_reflns_used     753
_cell_measurement_theta_min     4.0
_cell_measurement_theta_max     75.3
_cell_measurement_temperature     293(2)
_exptl_crystal_description     prism
_exptl_crystal_colour     colourless
_exptl_crystal_size_max     0.6
_exptl_crystal_size_mid     0.3
_exptl_crystal_size_min     0.2
_exptl_crystal_density_diffrn     1.331
_exptl_crystal_density_meas     ?
_exptl_crystal_density_method     'not measured'
_exptl_crystal_F_000     572
_exptl_absorpt_coefficient_mu     0.773
_exptl_absorpt_correction_type     multi-scan
_exptl_absorpt_process_details
;
(CrysAlis PRO; Oxford Diffraction, 2009)
;
_exptl_absorpt_correction_T_min     0.699
_exptl_absorpt_correction_T_max     1.000
_exptl_special_details     ?
_diffrn_ambient_temperature     293(2)
_diffrn_radiation_type     CuK\a
_diffrn_radiation_wavelength     1.54184
_diffrn_radiation_source     'fine-focus sealed tube'
_diffrn_radiation_monochromator     graphite
_diffrn_measurement_device_type     'Oxford Diffraction Xcalibur Ruby'
_diffrn_measurement_method     '\w scans'
_diffrn_detector_area_resol_mean     10.2576
_diffrn_reflns_number     5702
_diffrn_reflns_av_R_equivalents     0.0286
_diffrn_reflns_av_sigmaI/netI     0.0356
_diffrn_reflns_theta_min     4.00
_diffrn_reflns_theta_max     75.88
_diffrn_reflns_theta_full     75.88
_diffrn_measured_fraction_theta_max     0.979
_diffrn_measured_fraction_theta_full     0.979
_diffrn_reflns_limit_h_min     -5
_diffrn_reflns_limit_h_max     6
_diffrn_reflns_limit_k_min     -16
_diffrn_reflns_limit_k_max     16
_diffrn_reflns_limit_l_min     -23
_diffrn_reflns_limit_l_max     23
_diffrn_standards_number     ?
_diffrn_standards_interval_count     ?
_diffrn_standards_interval_time     ?
_diffrn_standards_decay_%     ?
_refine_special_details
;
Refinement of <i>F</i>^2^ against ALL reflections. The weighted <i>R</i>-factor
<i>wR</i> and goodness of fit <i>S</i> are based on <i>F</i>^2^, conventional
<i>R</i>-factors <i>R</i> are based on <i>F</i>, with <i>F</i> set to zero for
negative <i>F</i>^2^. The threshold expression of <i>F</i>^2^ >
\s(<i>F</i>^2^) is used only for calculating <i>R</i>-factors(gt) <i>etc</i>.
and is not relevant to the choice of reflections for refinement.
<i>R</i>-factors based on <i>F</i>^2^ are statistically about twice as large
as those based on <i>F</i>, and <i>R</i>- factors based on ALL data will be
even larger.
;
_reflns_number_total     2772
_reflns_number_gt     1851
_reflns_threshold_expression     I>2sigma(I)
_refine_ls_structure_factor_coef     Fsqd
_refine_ls_matrix_type     full
_refine_ls_R_factor_all     0.0663
_refine_ls_R_factor_gt     0.0422
_refine_ls_wR_factor_gt     0.1071
_refine_ls_wR_factor_ref     0.1169
_refine_ls_goodness_of_fit_ref     0.945
_refine_ls_restrained_S_all     0.954
_refine_ls_number_reflns     2772
_refine_ls_number_parameters     197
_refine_ls_number_restraints     3
_refine_ls_hydrogen_treatment     mixed
_refine_ls_weighting_scheme     calc
_refine_ls_weighting_details
         'calc w=1/[\s^2^(Fo^2^)+(0.0680P)^2^+0.0000P] where P=(Fo^2^+2Fc^2^)/3'
_atom_sites_solution_hydrogens     geom
_atom_sites_solution_primary     direct
_atom_sites_solution_secondary     difmap
_refine_ls_shift/su_max     0.000
_refine_ls_shift/su_mean     0.000
_refine_diff_density_max     0.154
_refine_diff_density_min     -0.174
_refine_ls_extinction_method     none
_refine_ls_extinction_coef     ?
loop_
    _atom_type_symbol
    _atom_type_description
    _atom_type_scat_dispersion_real
    _atom_type_scat_dispersion_imag
    _atom_type_scat_source
    'C' 'C' 0.0181 0.0091
                         'International Tables Vol C Tables 4.2.6.8 and 6.1.1.4'
    'H' 'H' 0.0000 0.0000
                         'International Tables Vol C Tables 4.2.6.8 and 6.1.1.4'
    'N' 'N' 0.0311 0.0180
                         'International Tables Vol C Tables 4.2.6.8 and 6.1.1.4'
    'O' 'O' 0.0492 0.0322
                         'International Tables Vol C Tables 4.2.6.8 and 6.1.1.4'
_computing_data_collection     'CrysAlis PRO (Oxford Diffraction, 2009)'
_computing_cell_refinement     'CrysAlis PRO (Oxford Diffraction, 2009)'
_computing_data_reduction     'CrysAlis PRO (Oxford Diffraction, 2009)'
_computing_structure_solution     'SHELXS97 (Sheldrick, 2008)'
_computing_structure_refinement     'SHELXL97 (Sheldrick, 2008)'
_computing_molecular_graphics     'XP in SHELXTL (Sheldrick, 2008)'
_computing_publication_material     'publCIF (Westrip, 2010)'
loop_
    _atom_site_type_symbol
    _atom_site_label
    _atom_site_fract_x
    _atom_site_fract_y
    _atom_site_fract_z
    _atom_site_U_iso_or_equiv
    _atom_site_adp_type
    _atom_site_calc_flag
    _atom_site_refinement_flags
    _atom_site_occupancy
    _atom_site_symmetry_multiplicity
    _atom_site_disorder_assembly
    _atom_site_disorder_group
    O O1 0.9888(3) 0.12659(9) 0.12307(7) 0.0596(4) Uani d . 1 1 . .
    O O2 1.0308(2) 0.35350(9) 0.32469(7) 0.0589(4) Uani d . 1 1 . .
    O O3 1.3389(2) 0.35553(9) 0.41015(6) 0.0563(4) Uani d . 1 1 . .
    N N1 1.0384(3) 0.22290(11) 0.22300(7) 0.0441(3) Uani d . 1 1 . .
    H H1 0.990(4) 0.2773(15) 0.2457(11) 0.069(6) Uiso d . 1 1 . .
    C C1 0.7412(3) 0.27034(13) 0.12662(9) 0.0441(4) Uani d . 1 1 . .
    C C2 0.5906(3) 0.32616(14) 0.16836(10) 0.0528(5) Uani d . 1 1 . .
    H H2 0.6089 0.3221 0.2184 0.063 Uiso calc R 1 1 . .
    C C3 0.4114(4) 0.38855(16) 0.13553(13) 0.0678(6) Uani d . 1 1 . .
    H H3 0.3084 0.4256 0.1635 0.081 Uiso calc R 1 1 . .
    C C4 0.3873(4) 0.39519(17) 0.06148(14) 0.0761(7) Uani d . 1 1 . .
    H H4 0.2667 0.4364 0.0394 0.091 Uiso calc R 1 1 . .
    C C5 0.5398(5) 0.34150(18) 0.02018(12) 0.0758(7) Uani d . 1 1 . .
    H H5 0.5256 0.3476 -0.0298 0.091 Uiso calc R 1 1 . .
    C C6 0.7144(4) 0.27842(15) 0.05216(10) 0.0592(5) Uani d . 1 1 . .
    H H6 0.8148 0.2410 0.0237 0.071 Uiso calc R 1 1 . .
    C C7 0.9329(3) 0.19958(13) 0.15740(8) 0.0440(4) Uani d . 1 1 . .
    C C8 1.2370(3) 0.17703(12) 0.26353(8) 0.0407(4) Uani d . 1 1 . .
    C C9 1.3484(4) 0.09159(13) 0.24163(9) 0.0517(4) Uani d . 1 1 . .
    H H9 1.2873 0.0611 0.1994 0.062 Uiso calc R 1 1 . .
    C C10 1.5489(4) 0.05158(14) 0.28199(10) 0.0582(5) Uani d . 1 1 . .
    H H10 1.6229 -0.0054 0.2665 0.070 Uiso calc R 1 1 . .
    C C11 1.6410(4) 0.09508(15) 0.34524(11) 0.0609(5) Uani d . 1 1 . .
    H H11 1.7753 0.0676 0.3726 0.073 Uiso calc R 1 1 . .
    C C12 1.5309(3) 0.17992(14) 0.36727(9) 0.0528(5) Uani d . 1 1 . .
    H H12 1.5931 0.2092 0.4099 0.063 Uiso calc R 1 1 . .
    C C13 1.3301(3) 0.22301(12) 0.32778(8) 0.0405(4) Uani d . 1 1 . .
    C C14 1.2281(3) 0.31706(13) 0.35585(8) 0.0431(4) Uani d . 1 1 . .
    N N1S 0.7225(3) -0.04084(12) 0.07687(8) 0.0487(4) Uani d D 1 1 . .
    H H1A 0.784(4) 0.0205(12) 0.0916(10) 0.074(7) Uiso d D 1 1 . .
    H H1B 0.869(4) -0.0844(15) 0.0810(12) 0.086(7) Uiso d D 1 1 . .
    H H1C 0.612(4) -0.0677(16) 0.1087(10) 0.081(7) Uiso d D 1 1 . .
    C C2S 0.6042(3) -0.03697(13) 0.00242(8) 0.0455(4) Uani d . 1 1 . .
    H H2A 0.5369 -0.1005 -0.0110 0.055 Uiso calc R 1 1 . .
    H H2B 0.7303 -0.0199 -0.0309 0.055 Uiso calc R 1 1 . .
loop_
    _atom_site_aniso_label
    _atom_site_aniso_U_11
    _atom_site_aniso_U_22
    _atom_site_aniso_U_33
    _atom_site_aniso_U_12
    _atom_site_aniso_U_13
    _atom_site_aniso_U_23
    O1 0.0732(8) 0.0542(8) 0.0492(7) 0.0034(7) -0.0132(6) -0.0188(6)
    O2 0.0714(9) 0.0551(8) 0.0482(7) 0.0153(7) -0.0127(6) -0.0139(6)
    O3 0.0657(8) 0.0587(8) 0.0432(6) -0.0028(7) -0.0074(5) -0.0163(6)
    N1 0.0558(8) 0.0405(8) 0.0349(7) 0.0005(7) -0.0062(6) -0.0052(6)
    C1 0.0458(9) 0.0437(9) 0.0417(8) -0.0107(7) -0.0059(7) -0.0015(7)
    C2 0.0517(10) 0.0550(11) 0.0515(10) -0.0089(9) 0.0014(8) -0.0004(9)
    C3 0.0528(11) 0.0610(13) 0.0891(16) 0.0023(10) 0.0010(10) -0.0037(12)
    C4 0.0657(13) 0.0706(15) 0.0881(17) 0.0003(12) -0.0257(12) 0.0134(13)
    C5 0.0872(16) 0.0810(16) 0.0556(12) 0.0008(14) -0.0229(11) 0.0081(11)
    C6 0.0674(12) 0.0656(12) 0.0425(9) -0.0035(10) -0.0127(8) -0.0046(9)
    C7 0.0515(9) 0.0440(9) 0.0359(8) -0.0081(8) -0.0017(7) -0.0048(7)
    C8 0.0482(9) 0.0382(8) 0.0352(8) -0.0022(7) -0.0009(6) 0.0007(7)
    C9 0.0648(11) 0.0439(9) 0.0454(9) 0.0003(9) -0.0052(8) -0.0072(8)
    C10 0.0667(12) 0.0472(10) 0.0599(11) 0.0112(9) -0.0026(9) -0.0058(9)
    C11 0.0630(12) 0.0580(12) 0.0595(11) 0.0127(10) -0.0142(9) -0.0045(10)
    C12 0.0580(11) 0.0560(11) 0.0426(9) 0.0020(9) -0.0108(8) -0.0054(8)
    C13 0.0469(9) 0.0403(9) 0.0341(8) -0.0035(7) 0.0008(6) -0.0004(7)
    C14 0.0528(9) 0.0442(9) 0.0320(7) -0.0032(8) 0.0006(6) -0.0015(7)
    N1S 0.0525(9) 0.0487(9) 0.0438(8) -0.0061(8) -0.0055(7) 0.0056(7)
    C2S 0.0531(10) 0.0462(9) 0.0368(8) -0.0016(8) 0.0000(7) 0.0001(7)
_geom_special_details
;
All e.s.d.'s (except the e.s.d. in the dihedral angle between two l.s. planes)
are estimated using the full covariance matrix. The cell e.s.d.'s are taken
into account individually in the estimation of e.s.d.'s in distances, angles
and torsion angles; correlations between e.s.d.'s in cell parameters are only
used when they are defined by crystal symmetry. An approximate (isotropic)
treatment of cell e.s.d.'s is used for estimating e.s.d.'s involving l.s.
planes.
;
loop_
    _geom_bond_atom_site_label_1
    _geom_bond_atom_site_label_2
    _geom_bond_site_symmetry_2
    _geom_bond_distance
    _geom_bond_publ_flag
    O1 C7 . 1.235(2) ?
    O2 C14 . 1.268(2) ?
    O3 C14 . 1.2523(18) ?
    N1 C7 . 1.3474(19) ?
    N1 C8 . 1.406(2) ?
    N1 H1 . 0.90(2) ?
    C1 C2 . 1.382(3) ?
    C1 C6 . 1.386(2) ?
    C1 C7 . 1.495(2) ?
    C2 C3 . 1.393(3) ?
    C2 H2 . 0.9300 ?
    C3 C4 . 1.377(3) ?
    C3 H3 . 0.9300 ?
    C4 C5 . 1.367(3) ?
    C4 H4 . 0.9300 ?
    C5 C6 . 1.376(3) ?
    C5 H5 . 0.9300 ?
    C6 H6 . 0.9300 ?
    C8 C9 . 1.388(2) ?
    C8 C13 . 1.412(2) ?
    C9 C10 . 1.377(2) ?
    C9 H9 . 0.9300 ?
    C10 C11 . 1.380(2) ?
    C10 H10 . 0.9300 ?
    C11 C12 . 1.378(3) ?
    C11 H11 . 0.9300 ?
    C12 C13 . 1.388(2) ?
    C12 H12 . 0.9300 ?
    C13 C14 . 1.508(2) ?
    N1S C2S . 1.483(2) ?
    N1S H1A . 0.940(15) ?
    N1S H1B . 0.983(16) ?
    N1S H1C . 0.936(15) ?
    C2S C2S 3_655 1.501(3) ?
    C2S H2A . 0.9700 ?
    C2S H2B . 0.9700 ?
loop_
    _geom_angle_atom_site_label_1
    _geom_angle_atom_site_label_2
    _geom_angle_atom_site_label_3
    _geom_angle_site_symmetry_1
    _geom_angle_site_symmetry_3
    _geom_angle
    _geom_angle_publ_flag
    C7 N1 C8 . . 129.24(16) ?
    C7 N1 H1 . . 120.3(13) ?
    C8 N1 H1 . . 110.4(13) ?
    C2 C1 C6 . . 119.29(18) ?
    C2 C1 C7 . . 123.45(15) ?
    C6 C1 C7 . . 117.25(17) ?
    C1 C2 C3 . . 120.02(18) ?
    C1 C2 H2 . . 120.0 ?
    C3 C2 H2 . . 120.0 ?
    C4 C3 C2 . . 119.7(2) ?
    C4 C3 H3 . . 120.1 ?
    C2 C3 H3 . . 120.1 ?
    C5 C4 C3 . . 120.3(2) ?
    C5 C4 H4 . . 119.9 ?
    C3 C4 H4 . . 119.9 ?
    C4 C5 C6 . . 120.3(2) ?
    C4 C5 H5 . . 119.8 ?
    C6 C5 H5 . . 119.8 ?
    C5 C6 C1 . . 120.3(2) ?
    C5 C6 H6 . . 119.8 ?
    C1 C6 H6 . . 119.8 ?
    O1 C7 N1 . . 124.08(17) ?
    O1 C7 C1 . . 120.75(14) ?
    N1 C7 C1 . . 115.16(15) ?
    C9 C8 N1 . . 122.83(15) ?
    C9 C8 C13 . . 119.58(15) ?
    N1 C8 C13 . . 117.55(15) ?
    C10 C9 C8 . . 120.52(16) ?
    C10 C9 H9 . . 119.7 ?
    C8 C9 H9 . . 119.7 ?
    C9 C10 C11 . . 120.70(18) ?
    C9 C10 H10 . . 119.7 ?
    C11 C10 H10 . . 119.7 ?
    C12 C11 C10 . . 119.03(17) ?
    C12 C11 H11 . . 120.5 ?
    C10 C11 H11 . . 120.5 ?
    C11 C12 C13 . . 122.03(16) ?
    C11 C12 H12 . . 119.0 ?
    C13 C12 H12 . . 119.0 ?
    C12 C13 C8 . . 118.15(16) ?
    C12 C13 C14 . . 117.66(14) ?
    C8 C13 C14 . . 124.19(14) ?
    O3 C14 O2 . . 122.25(16) ?
    O3 C14 C13 . . 118.66(15) ?
    O2 C14 C13 . . 119.07(14) ?
    C2S N1S H1A . . 111.1(12) ?
    C2S N1S H1B . . 112.5(14) ?
    H1A N1S H1B . . 105.2(18) ?
    C2S N1S H1C . . 110.9(13) ?
    H1A N1S H1C . . 113.1(19) ?
    H1B N1S H1C . . 103.8(19) ?
    N1S C2S C2S . 3_655 110.32(17) ?
    N1S C2S H2A . . 109.6 ?
    C2S C2S H2A 3_655 . 109.6 ?
    N1S C2S H2B . . 109.6 ?
    C2S C2S H2B 3_655 . 109.6 ?
    H2A C2S H2B . . 108.1 ?
loop_
    _geom_hbond_atom_site_label_D
    _geom_hbond_atom_site_label_H
    _geom_hbond_atom_site_label_A
    _geom_hbond_site_symmetry_A
    _geom_hbond_distance_DH
    _geom_hbond_distance_HA
    _geom_hbond_distance_DA
    _geom_hbond_angle_DHA
    _geom_hbond_publ_flag
    N1 H1 O2 1_555 0.90(2) 1.81(2) 2.608(2) 146.8(19) y
    N1s H1A O1 1_555 0.94(2) 1.89(2) 2.807(2) 165.1(18) y
    N1s H1B O3 2_745 0.98(2) 1.76(2) 2.729(2) 170.4(19) y
    N1s H1C O2 2_645 0.94(2) 1.84(2) 2.753(2) 163(2) y
    C2s H2B O3 4_565 0.97 2.59 3.315(2) 131 y
    C6 H6 O3 4_565 0.93 2.50 3.319(2) 147 y
    C9 H9 O1 1_555 0.93 2.25 2.863(2) 123 y
    C12 H12 O3 1_555 0.93 2.42 2.758(2) 101 y
data_GLOBAL
_journal_date_recd_electronic     2013-06-17
_journal_date_accepted     2013-07-28
_journal_name_full     'Acta Crystallographica, Section E'
_journal_year     2013
_journal_volume     69
_journal_issue      9
_journal_page_first     o1388
_journal_page_last     o1388
_journal_paper_category     QO
_journal_paper_doi     10.1107/S1600536813021028
_journal_coeditor_code     ZQ2204
_publ_contact_author_name     'Mavlonbek Ziyaev'
_publ_contact_author_address
;
  Institute of Bioorganic Chemistry
  Academy of Sciences of Uzbekistan
  M. Ulugbek Str, 83.
  Tashkent 100125
  Uzbekistan
;
_publ_contact_author_email     kimyogar8221@mail.ru
_publ_contact_author_fax     '+998 71 262-70-63'
_publ_contact_author_phone     '+998 71 262-89-06'
_publ_section_title
;
1,2-Ethylenediaminium bis(2-benzamidobenzoate)
;
loop_
    _publ_author_name
    _publ_author_address
    'Mavlonbek Ziyaev'
;  Institute of Bioorganic Chemistry
   Academy of Sciences of Uzbekistan
   M. Ulugbek Str. 83
   Tashkent 100125
   Uzbekistan
;
    'Jamshid Ashurov'
;  Institute of Bioorganic Chemistry
   Academy of Sciences of Uzbekistan
   M. Ulugbek Str. 83
   Tashkent 100125
   Uzbekistan
;
    'Samat Talipov'
;  Institute of Bioorganic Chemistry
   Academy of Sciences of Uzbekistan
   M. Ulugbek Str. 83
   Tashkent 100125
   Uzbekistan
;
    'Bakhtiyar Ibragimov'
;  Institute of Bioorganic Chemistry
   Academy of Sciences of Uzbekistan
   M. Ulugbek Str. 83
   Tashkent 100125
   Uzbekistan
;
