# Supplementary material for: 1,2-Ethyl­enediaminium bis­(2-benzamido­benzoate)
Source: Acta Crystallogr Sect E Struct Rep Online. 2013 Aug 7;69(Pt 9):o1388. doi: 10.1107/S1600536813021028 (PMC3884477; doi:10.1107/S1600536813021028)
Supplement: Supplementary file 2 [file e-69-o1388-Isup2.hkl]

# 
# h,k,l, Fc-squared, Fo-squared, sigma(Fo-squared) and status flag 
# 
data_I
_shelx_title ' 9+DEA in P2(1)/n' 
_shelx_refln_list_code          4 
_shelx_F_calc_maximum      130.54 
_exptl_crystal_F_000       572.00 
_reflns_d_resolution_high  0.7949 
 
loop_ 
 _symmetry_equiv_pos_as_xyz 
 'x, y, z' 
 '-x+1/2, y+1/2, -z+1/2' 
 '-x, -y, -z' 
 'x-1/2, -y-1/2, z-1/2' 
 
_cell_length_a     5.3140 
_cell_length_b    13.7450 
_cell_length_c    18.5800 
_cell_angle_alpha  90.000 
_cell_angle_beta   93.660 
_cell_angle_gamma  90.000 
 
_shelx_F_squared_multiplier     1.000 
 
loop_ 
 _refln_index_h 
 _refln_index_k 
 _refln_index_l 
 _refln_F_squared_calc 
 _refln_F_squared_meas 
 _refln_F_squared_sigma 
 _refln_observed_status 
   2   0   0      259.06      253.64      5.49 o 
   4   0   0      164.50      160.66     13.83 o 
   6   0   0       24.20       17.21      4.95 o 
   1   1   0       17.77       12.14      1.72 o 
   2   1   0       52.44       57.58      3.77 o 
   3   1   0       48.27       41.24      2.65 o 
   4   1   0      112.63      111.52      5.10 o 
   5   1   0        8.56        4.65      3.80 o 
   6   1   0       51.28       59.21      4.11 o 
   0   2   0     7228.42     7308.27    145.09 o 
   1   2   0      142.14      139.98      3.70 o 
   2   2   0       22.87       24.55      2.38 o 
   3   2   0      575.36      556.73     22.35 o 
   4   2   0      243.11      313.84      6.83 o 
   5   2   0        0.02        3.77      2.95 o 
   6   2   0        0.85        1.53      3.05 o 
   1   3   0     5220.34     5029.95     12.89 o 
   2   3   0      976.60      978.26     12.10 o 
   3   3   0       79.45       80.58      4.63 o 
   4   3   0        4.49        4.61      2.90 o 
   5   3   0       23.40       30.64      3.37 o 
   6   3   0        1.55        0.47      4.81 o 
   0   4   0     2685.89     2876.04      8.57 o 
   1   4   0       34.32       52.15      2.63 o 
   2   4   0     1699.67     1727.59     42.92 o 
   3   4   0       10.84        6.70      3.17 o 
   4   4   0       71.09       78.48      4.73 o 
   5   4   0        1.28        4.66      3.92 o 
   6   4   0        8.14        6.07      3.22 o 
   1   5   0        2.03        3.54      1.80 o 
   2   5   0      128.62      120.17      3.61 o 
   3   5   0       11.55        7.62      3.79 o 
   4   5   0        0.02       -1.47      3.61 o 
   5   5   0        1.55        3.18      3.90 o 
   6   5   0        1.56        1.65      2.74 o 
   0   6   0      147.25      129.30      2.50 o 
   1   6   0     3288.61     3400.39     39.39 o 
   2   6   0      231.44      208.64      4.49 o 
   3   6   0        0.02        4.30      3.71 o 
   4   6   0      106.75      116.29      5.45 o 
   5   6   0        0.68       -0.68      3.93 o 
   6   6   0        2.27        2.22      2.33 o 
   1   7   0      114.28      115.23      4.08 o 
   2   7   0      190.11      196.94      4.58 o 
   3   7   0      171.34      178.85      6.04 o 
   4   7   0       26.92       30.99      3.61 o 
   5   7   0        0.10       -1.96      3.35 o 
   6   7   0        1.84        1.49      2.78 o 
   0   8   0       63.78       68.29      4.34 o 
   1   8   0       29.67       27.35      3.71 o 
   2   8   0       71.89       61.84      4.93 o 
   3   8   0       76.26       72.36      6.99 o 
   4   8   0       11.70       12.38      3.73 o 
   5   8   0        0.45       -0.26      3.07 o 
   1   9   0      481.80      460.28      9.88 o 
   2   9   0       72.67       77.56      4.57 o 
   3   9   0      161.42      149.26      6.27 o 
   4   9   0       58.01       59.12      4.20 o 
   5   9   0        3.20        2.37      4.95 o 
   0  10   0       26.46       23.21      3.64 o 
   1  10   0      108.47      109.73      4.90 o 
   2  10   0        8.82        6.60      2.97 o 
   3  10   0       53.91       47.58      4.65 o 
   4  10   0       52.73       38.25      3.84 o 
   5  10   0        5.40        6.61      4.19 o 
   1  11   0        4.40        5.29      3.74 o 
   2  11   0      124.83      129.29      6.61 o 
   3  11   0        0.00       -1.89      3.41 o 
   4  11   0       66.97       56.44      3.77 o 
   5  11   0       14.34       16.44      3.54 o 
   0  12   0       84.74       74.57      5.34 o 
   1  12   0       52.73       48.89      4.43 o 
   2  12   0       26.13       29.32      4.33 o 
   3  12   0        2.56        3.75      3.26 o 
   4  12   0        0.68       -0.16      3.27 o 
   1  13   0        0.43        1.71      3.37 o 
   2  13   0        3.47        4.22      4.85 o 
   3  13   0        1.16        1.91      4.44 o 
   4  13   0        4.76        6.18      2.82 o 
   0  14   0       38.87       28.61      4.98 o 
   1  14   0       89.08       78.68      3.35 o 
   2  14   0       16.59       16.91      5.47 o 
   3  14   0        7.79        8.75      3.86 o 
   1  15   0       11.75       14.17      2.30 o 
   2  15   0        3.16        5.98      2.63 o 
   3  15   0        9.84        6.53      4.35 o 
   0  16   0       47.70       43.62      4.38 o 
   1  16   0       50.51       48.88      9.54 o 
   2  16   0        1.81        3.28      2.11 o 
  -5   0   1        1.09        3.72      5.49 o 
  -3   0   1        6.17        6.43      2.74 o 
  -1   0   1       35.65       56.19      2.65 o 
   1   0   1     2171.39     2033.90     10.31 o 
   3   0   1      252.05      257.72      6.79 o 
   5   0   1       80.61       91.39      7.52 o 
  -6   1   1        0.28       -0.24      3.26 o 
  -5   1   1       75.93       80.06      5.19 o 
  -4   1   1       49.94       48.90      4.14 o 
  -3   1   1      492.19      474.90      5.79 o 
  -2   1   1        0.78        1.85      1.93 o 
  -1   1   1     2589.31     2582.62     12.40 o 
   0   1   1      721.25      734.76      7.95 o 
   1   1   1     2523.01     2498.95     11.42 o 
   2   1   1      601.40      572.03      7.75 o 
   3   1   1     2185.55     1934.94     11.77 o 
   4   1   1       30.71       33.28      3.71 o 
   5   1   1        1.60       -0.76      3.61 o 
   6   1   1        0.04       -1.48      3.07 o 
  -6   2   1       28.96       24.86      3.52 o 
  -5   2   1        2.74        1.38      3.02 o 
  -4   2   1        9.18       11.97      2.75 o 
  -3   2   1      114.70      115.10      3.45 o 
  -2   2   1     1042.92     1050.96      7.35 o 
  -1   2   1     2129.39     1994.82     18.96 o 
   0   2   1      179.71      158.09      3.50 o 
   1   2   1       19.46       25.93      1.21 o 
   2   2   1      244.38      255.62      5.81 o 
   3   2   1        0.64       -0.60      2.18 o 
   4   2   1       31.43       32.29      4.52 o 
   5   2   1       10.09       11.41      2.96 o 
   6   2   1        2.53        0.43      2.80 o 
  -6   3   1        1.95        1.00      2.68 o 
  -5   3   1       12.67       11.07      3.21 o 
  -4   3   1        4.06        6.78      2.64 o 
  -3   3   1       57.49       53.34      3.91 o 
  -2   3   1       76.26       76.68      3.35 o 
  -1   3   1    13308.98    12835.01    184.68 o 
   0   3   1     1667.01     1483.55     10.66 o 
   1   3   1     1258.62     1176.79     25.77 o 
   2   3   1      429.70      440.55      7.54 o 
   3   3   1        5.28        5.27      2.95 o 
   4   3   1       48.37       50.05      3.30 o 
   5   3   1       58.34       59.10      3.70 o 
   6   3   1       29.19       30.84      5.33 o 
  -6   4   1        0.06        0.78      3.28 o 
  -5   4   1       67.50       72.58      5.08 o 
  -4   4   1      120.54      126.90      5.78 o 
  -3   4   1      159.92      161.60      4.37 o 
  -2   4   1      130.44      110.34      3.31 o 
  -1   4   1      571.71      608.15      8.84 o 
   0   4   1      185.82      198.15      5.42 o 
   1   4   1     1512.08     1521.66     14.55 o 
   2   4   1       21.80       19.70      2.47 o 
   3   4   1       35.75       32.26      4.03 o 
   4   4   1        0.25        3.86      3.36 o 
   5   4   1        5.59        7.01      3.88 o 
   6   4   1        2.12        1.85      4.37 o 
  -6   5   1        0.81        0.30      2.72 o 
  -5   5   1       36.89       36.57      4.45 o 
  -4   5   1       46.49       42.21      4.79 o 
  -3   5   1      258.28      260.68     14.17 o 
  -2   5   1      445.32      412.55     16.83 o 
  -1   5   1     1668.23     1700.23     12.37 o 
   0   5   1        5.85        3.64      1.44 o 
   1   5   1      315.52      308.62      3.00 o 
   2   5   1      140.71      142.87      4.50 o 
   3   5   1       22.60       26.44      4.18 o 
   4   5   1      103.11      100.06      5.29 o 
   5   5   1       12.47       11.18      3.91 o 
   6   5   1       23.57       17.84      2.98 o 
  -6   6   1        1.13        3.27      2.47 o 
  -5   6   1        9.35        5.56      3.77 o 
  -4   6   1        6.09        4.98      3.61 o 
  -3   6   1      504.76      516.07     10.51 o 
  -2   6   1     1591.29     1508.08     15.56 o 
  -1   6   1       22.71       21.98      2.86 o 
   0   6   1     1114.42     1138.05     11.21 o 
   1   6   1      193.98      182.51      4.45 o 
   2   6   1       75.31       72.68      3.79 o 
   3   6   1      233.33      229.73      5.10 o 
   4   6   1       85.10       82.40      4.87 o 
   5   6   1       12.23       10.74      3.85 o 
   6   6   1        0.95       -0.45      2.82 o 
  -6   7   1        0.30        0.80      2.86 o 
  -5   7   1        0.21        1.39      3.55 o 
  -4   7   1      114.23      114.18      5.88 o 
  -3   7   1       84.03       84.49      4.86 o 
  -2   7   1       27.10       20.87      3.41 o 
  -1   7   1       66.57       56.67      3.15 o 
   0   7   1      916.43      914.24      5.80 o 
   1   7   1        3.02        0.86      1.40 o 
   2   7   1      207.93      203.86      6.82 o 
   3   7   1      866.81      972.65     34.18 o 
   4   7   1      196.52      217.26      7.31 o 
   5   7   1       11.22       10.17      3.43 o 
  -5   8   1       16.90       18.51      3.46 o 
  -4   8   1       61.88       55.30      5.18 o 
  -3   8   1      286.00      286.76     14.60 o 
  -2   8   1       69.39       49.97      4.19 o 
  -1   8   1        4.24       -0.67      3.50 o 
   0   8   1     1185.47     1182.72     23.60 o 
   1   8   1        0.39        1.03      1.88 o 
   2   8   1      576.66      565.21     11.19 o 
   3   8   1      721.30      758.01     10.99 o 
   4   8   1       14.96       18.20      4.55 o 
   5   8   1        5.77        5.56      3.17 o 
  -5   9   1        2.88       -1.52      5.02 o 
  -4   9   1       62.12       61.95      4.19 o 
  -3   9   1       21.16       16.19      4.53 o 
  -2   9   1      389.94      433.27      8.14 o 
  -1   9   1      230.96      220.97      7.44 o 
   0   9   1      284.10      272.78      5.39 o 
   1   9   1      169.55      163.46      6.73 o 
   2   9   1      398.84      449.67     10.00 o 
   3   9   1        0.53       -4.03      4.15 o 
   4   9   1       15.40        9.55      3.45 o 
   5   9   1        2.65        0.63      4.65 o 
  -5  10   1        1.84       -2.14      4.10 o 
  -4  10   1       44.13       39.72      3.84 o 
  -3  10   1        1.02       -1.24      3.39 o 
  -2  10   1      110.68      109.10      5.50 o 
  -1  10   1       87.59       91.67      4.84 o 
   0  10   1        0.02        4.13      2.77 o 
   1  10   1        1.00        2.59      3.79 o 
   2  10   1      128.01      117.49      4.36 o 
   3  10   1       66.17       57.33      4.94 o 
   4  10   1       16.73       21.16      3.58 o 
   5  10   1        1.73        3.98      4.01 o 
  -5  11   1        0.37        1.41      3.19 o 
  -4  11   1        0.77        0.95      2.99 o 
  -3  11   1        0.72       -0.63      3.39 o 
  -2  11   1      144.20      139.41      6.71 o 
  -1  11   1        4.29        1.67      3.36 o 
   0  11   1      192.53      211.77     12.66 o 
   1  11   1      117.66      121.68      7.79 o 
   2  11   1       38.70       35.65      4.43 o 
   3  11   1       49.21       43.32      4.67 o 
   4  11   1       37.09       39.58      4.29 o 
   5  11   1        1.60       -1.93      3.06 o 
  -4  12   1       24.73       21.38      3.47 o 
  -3  12   1      103.22      102.19      4.50 o 
  -2  12   1       17.55       14.73      5.23 o 
  -1  12   1        2.40       -1.88      3.14 o 
   0  12   1       15.80       18.48      2.98 o 
   1  12   1       53.86       48.26      4.59 o 
   2  12   1        3.00       -0.75      3.85 o 
   3  12   1        0.11        0.54      3.33 o 
   4  12   1        0.35        1.11      2.68 o 
  -4  13   1        0.34        0.63      3.97 o 
  -3  13   1       41.10       44.40      5.00 o 
  -2  13   1       11.19       10.36      4.93 o 
  -1  13   1      189.56      185.38      5.34 o 
   0  13   1       81.72       76.42      3.31 o 
   1  13   1       31.70       28.18      3.55 o 
   2  13   1       56.32       63.89      5.70 o 
   3  13   1        0.26        1.79      3.00 o 
   4  13   1       32.60       30.40      2.57 o 
  -3  14   1        0.26       -1.81      3.85 o 
  -2  14   1       29.78       26.65      4.93 o 
  -1  14   1       17.30       19.64      2.76 o 
   0  14   1        0.84        2.84      2.96 o 
   1  14   1       26.36       27.08      2.87 o 
   2  14   1       30.82       22.38      4.92 o 
   3  14   1       93.41      107.70      5.02 o 
  -3  15   1       64.01       64.13      2.84 o 
  -2  15   1        0.34       -1.79      2.58 o 
  -1  15   1       73.38       67.28      2.88 o 
   0  15   1       42.47       38.84      3.80 o 
   1  15   1        0.14       -1.64      2.24 o 
   2  15   1        3.41        4.45      2.54 o 
   3  15   1       39.79       38.64      4.71 o 
  -2  16   1        0.24        1.72      2.24 o 
  -1  16   1       13.95       12.63      2.74 o 
   0  16   1        1.09        0.38      2.33 o 
   1  16   1       13.54       14.21      2.21 o 
   2  16   1        4.70        9.34      4.15 o 
  -6   0   2        1.97        2.11      4.74 o 
  -4   0   2      710.64      816.18     15.57 o 
  -2   0   2     1569.71     1457.26     26.51 o 
   0   0   2     2167.31     2451.97     88.48 o 
   2   0   2       63.00       66.31      4.23 o 
   4   0   2      253.96      297.45     10.11 o 
   6   0   2        0.06        2.34      4.19 o 
  -6   1   2       34.15       35.61      4.75 o 
  -5   1   2        0.56        1.16      3.03 o 
  -4   1   2       67.76       69.65      4.51 o 
  -3   1   2        9.81       11.44      2.02 o 
  -2   1   2     1098.87     1031.05      7.56 o 
  -1   1   2     1497.81     1509.61      9.10 o 
   0   1   2       39.23       39.54      1.08 o 
   1   1   2      819.57      780.97      7.36 o 
   2   1   2       33.01       26.76      2.48 o 
   3   1   2       16.43       16.61      2.33 o 
   4   1   2       34.67       45.18      5.12 o 
   5   1   2       14.59       14.44      3.94 o 
   6   1   2       67.10       69.09      4.90 o 
  -6   2   2        0.12        0.19      3.10 o 
  -5   2   2       27.75       25.90      3.38 o 
  -4   2   2       47.56       54.94      3.30 o 
  -3   2   2      117.86      116.02      2.91 o 
  -2   2   2      201.83      228.23      7.68 o 
  -1   2   2    17041.20    16638.05     70.36 o 
   0   2   2     2519.72     2326.03      9.59 o 
   1   2   2     9109.15     8600.86     94.90 o 
   2   2   2      369.32      355.69      6.86 o 
   3   2   2      675.17      633.26      7.41 o 
   4   2   2        4.58        6.92      2.84 o 
   5   2   2       41.80       45.31      4.51 o 
   6   2   2       25.02       24.92      3.11 o 
  -6   3   2        6.31        3.24      2.21 o 
  -5   3   2       36.14       34.99      3.47 o 
  -4   3   2       23.23       23.08      3.07 o 
  -3   3   2      237.11      244.30      6.95 o 
  -2   3   2     1490.69     1530.80     17.09 o 
  -1   3   2     5196.08     5045.12     31.20 o 
   0   3   2      710.03      655.89     13.23 o 
   1   3   2      781.56      726.56     11.31 o 
   2   3   2       24.26       18.84      3.65 o 
   3   3   2        0.27       -0.68      2.31 o 
   4   3   2       16.00       14.35      2.94 o 
   5   3   2        2.17        0.99      2.67 o 
   6   3   2        6.76        7.36      4.43 o 
  -6   4   2        0.01       -2.86      2.86 o 
  -5   4   2       37.49       30.64      3.34 o 
  -4   4   2        4.17        2.80      3.21 o 
  -3   4   2      230.77      237.20      6.34 o 
  -2   4   2        0.33        1.07      2.11 o 
  -1   4   2     3119.13     3182.28     17.20 o 
   0   4   2        5.57        5.70      1.84 o 
   1   4   2       77.22       71.89      1.63 o 
   2   4   2     1736.85     1846.71     15.94 o 
   3   4   2       99.59       97.86      5.34 o 
   4   4   2        2.87        4.14      3.39 o 
   5   4   2        0.01        0.13      3.73 o 
   6   4   2       16.49       19.84      4.71 o 
  -6   5   2        1.08        0.89      2.81 o 
  -5   5   2      115.66      106.84      6.32 o 
  -4   5   2      216.41      231.25      6.90 o 
  -3   5   2       32.03       35.08      4.72 o 
  -2   5   2      111.27      121.21      6.83 o 
  -1   5   2      237.00      230.75     17.95 o 
   0   5   2      114.20      119.29      3.06 o 
   1   5   2     1697.45     1683.80     12.65 o 
   2   5   2      178.40      162.59      5.26 o 
   3   5   2        9.23        8.30      2.30 o 
   4   5   2       16.22       16.96      3.69 o 
   5   5   2       10.78       13.90      3.92 o 
   6   5   2        0.22       -1.49      2.54 o 
  -6   6   2        1.49        2.12      2.44 o 
  -5   6   2       21.15       16.86      4.17 o 
  -4   6   2       26.28       24.90      3.57 o 
  -3   6   2      278.23      277.43      8.79 o 
  -2   6   2      503.81      514.68      9.60 o 
  -1   6   2      237.49      213.03      5.37 o 
   0   6   2       52.06       61.38      2.11 o 
   1   6   2      258.66      245.04      3.53 o 
   2   6   2       30.95       23.50      2.63 o 
   3   6   2      280.65      275.29      5.55 o 
   4   6   2       39.71       35.84      4.15 o 
   5   6   2       13.54        7.23      3.74 o 
   6   6   2       78.71       77.89      4.29 o 
  -6   7   2        7.95        9.80      3.38 o 
  -5   7   2        8.18        6.64      3.63 o 
  -4   7   2      275.27      322.03      8.56 o 
  -3   7   2      414.90      445.19     16.24 o 
  -2   7   2      198.21      214.30      6.72 o 
  -1   7   2      402.42      366.56      6.90 o 
   0   7   2     1757.14     1765.55     10.86 o 
   1   7   2      103.08      109.84      3.41 o 
   2   7   2      105.94      104.64      3.93 o 
   3   7   2       15.36        9.97      3.83 o 
   4   7   2       96.13       87.88      5.14 o 
   5   7   2       12.50       13.11      3.49 o 
  -5   8   2        1.65       -1.83      3.15 o 
  -4   8   2        1.62        3.30      4.27 o 
  -3   8   2       15.24       12.06      3.98 o 
  -2   8   2       15.37       16.47      3.55 o 
  -1   8   2      239.83      235.63      4.59 o 
   0   8   2      237.24      232.93      8.05 o 
   1   8   2       13.66       10.55      2.04 o 
   2   8   2       12.85        7.36      2.88 o 
   3   8   2      738.68      744.59     10.90 o 
   4   8   2       13.91       15.38      3.08 o 
   5   8   2        8.64        8.67      3.08 o 
  -5   9   2        0.04       -2.97      4.96 o 
  -4   9   2       27.98       27.96      3.80 o 
  -3   9   2      928.02      984.96     12.68 o 
  -2   9   2       84.54       96.11      5.27 o 
  -1   9   2      104.70      111.05      5.66 o 
   0   9   2       17.06       13.85      2.53 o 
   1   9   2       17.48       17.58      2.42 o 
   2   9   2      116.87      127.35      4.95 o 
   3   9   2        0.05       -1.11      4.08 o 
   4   9   2       21.07       19.97      4.55 o 
   5   9   2        2.78        2.52      4.88 o 
  -5  10   2        3.04        6.82      4.39 o 
  -4  10   2       11.00       17.54      3.43 o 
  -3  10   2       10.15       13.20      3.62 o 
  -2  10   2       49.75       46.54     11.45 o 
  -1  10   2        8.60        9.29      3.29 o 
   0  10   2      143.05      130.44      4.32 o 
   1  10   2      217.91      227.94      8.66 o 
   2  10   2      434.84      451.57     10.70 o 
   3  10   2       29.28       30.67      5.55 o 
   4  10   2        6.58        3.37      3.31 o 
   5  10   2       12.39       15.91      4.01 o 
  -5  11   2       16.04       15.33      3.29 o 
  -4  11   2        0.01       -3.77      3.77 o 
  -3  11   2        5.43        8.87      3.57 o 
  -2  11   2       83.92       85.79      4.61 o 
  -1  11   2       10.75       13.07      3.42 o 
   0  11   2      215.22      228.34      9.63 o 
   1  11   2        3.26        0.57      3.33 o 
   2  11   2       94.56       87.35      4.10 o 
   3  11   2        1.22        0.26      4.00 o 
   4  11   2        0.12        1.42      2.94 o 
   5  11   2        0.15        0.80      2.88 o 
  -4  12   2       59.56       63.93      3.93 o 
  -3  12   2       20.75       24.30      4.27 o 
  -2  12   2       85.06       84.36      6.17 o 
  -1  12   2       32.36       30.71      3.69 o 
   0  12   2       49.24       46.44      3.81 o 
   1  12   2        3.96        1.93      3.55 o 
   2  12   2       82.58       79.81      5.39 o 
   3  12   2        7.37        7.26      3.97 o 
   4  12   2       29.43       26.91      2.88 o 
  -4  13   2       34.70       35.96      4.43 o 
  -3  13   2        7.25        9.51      4.52 o 
  -2  13   2        1.85       -0.72      4.66 o 
  -1  13   2      146.19      165.05      6.02 o 
   0  13   2        3.22        0.98      2.53 o 
   1  13   2        6.04        6.85      3.85 o 
   2  13   2        0.35        1.59      6.68 o 
   3  13   2       41.90       47.70      3.50 o 
   4  13   2        2.77        7.14      5.33 o 
  -3  14   2        0.12       -3.56      5.76 o 
  -2  14   2        0.14        0.61      4.53 o 
  -1  14   2        8.63       10.48      3.22 o 
   0  14   2        2.71        4.36      3.11 o 
   1  14   2       57.85       58.37      3.06 o 
   2  14   2      103.80       90.06      4.01 o 
   3  14   2       36.60       42.19      4.91 o 
  -3  15   2        0.10       -0.67      2.08 o 
  -2  15   2       60.11       55.61      4.02 o 
  -1  15   2        0.47       -0.21      2.64 o 
   0  15   2        1.44        2.40      2.75 o 
   1  15   2        4.21        2.74      2.15 o 
   2  15   2        0.21        0.12      2.40 o 
   3  15   2        5.30        3.62      3.81 o 
  -2  16   2        0.92        2.70      2.24 o 
  -1  16   2       10.84        6.58      2.62 o 
   0  16   2        1.56        0.38      2.28 o 
   1  16   2        4.27        6.31      2.05 o 
   2  16   2       20.78       20.00      2.80 o 
  -5   0   3      150.69      149.43      8.81 o 
  -3   0   3      321.04      360.94      6.49 o 
  -1   0   3    15343.09    13705.57    105.62 o 
   1   0   3      361.81      372.89      5.98 o 
   3   0   3      572.69      524.40      9.37 o 
   5   0   3       81.42       79.46      7.04 o 
  -6   1   3       22.11       21.88      3.64 o 
  -5   1   3       19.16       20.41      3.32 o 
  -4   1   3      379.35      434.25      6.68 o 
  -3   1   3       61.46       68.60      2.24 o 
  -2   1   3      310.11      307.22      3.17 o 
  -1   1   3     5938.46     5746.02     26.53 o 
   0   1   3      449.49      453.59      8.04 o 
   1   1   3        0.06        0.39      1.20 o 
   2   1   3     1581.13     1500.92     17.01 o 
   3   1   3        2.13        0.38      2.43 o 
   4   1   3       19.14       22.79      3.63 o 
   5   1   3        1.92        3.58      3.66 o 
   6   1   3        0.00        0.24      2.87 o 
  -6   2   3       15.65       13.73      3.23 o 
  -5   2   3      144.23      151.19      7.34 o 
  -4   2   3       24.10       24.30      3.06 o 
  -3   2   3      125.20      110.08      3.45 o 
  -2   2   3     1211.39     1194.76     27.45 o 
  -1   2   3      359.60      373.19      3.13 o 
   0   2   3     8672.25     7856.81    234.99 o 
   1   2   3       41.43       56.23      2.07 o 
   2   2   3     2144.25     2089.08     15.79 o 
   3   2   3        8.04       10.15      2.45 o 
   4   2   3       41.62       48.44      2.73 o 
   5   2   3       17.34       15.29      3.68 o 
   6   2   3        0.47       -2.49      2.50 o 
  -6   3   3       11.13       11.43      3.15 o 
  -5   3   3       32.47       28.06      3.44 o 
  -4   3   3       44.94       54.15      5.64 o 
  -3   3   3       40.87       35.96      4.47 o 
  -2   3   3       64.49       71.22      2.90 o 
  -1   3   3     3070.34     3116.67     85.89 o 
   0   3   3     3359.89     3081.32     28.58 o 
   1   3   3        5.61        7.83      1.13 o 
   2   3   3     1564.58     1690.11     25.71 o 
   3   3   3      123.80      107.30      3.87 o 
   4   3   3      151.85      179.26      4.61 o 
   5   3   3       98.63      104.13      4.06 o 
   6   3   3       18.57       17.77      4.71 o 
  -6   4   3        4.57        7.10      2.94 o 
  -5   4   3        0.49        2.81      2.96 o 
  -4   4   3      233.01      235.11      6.79 o 
  -3   4   3       39.26       41.99      5.11 o 
  -2   4   3      286.50      282.33     10.96 o 
  -1   4   3     3247.27     3020.89    152.28 o 
   0   4   3      102.97       90.79      5.15 o 
   1   4   3      394.88      394.51      3.47 o 
   2   4   3      489.63      517.05      7.19 o 
   3   4   3        0.05       -0.50      3.56 o 
   4   4   3       13.52       10.10      2.88 o 
   5   4   3       13.48       10.23      3.89 o 
   6   4   3        0.19        2.53      3.82 o 
  -6   5   3        2.51        1.07      2.88 o 
  -5   5   3       19.68       18.33      4.32 o 
  -4   5   3        3.88        4.63      3.56 o 
  -3   5   3       97.41       87.92      6.17 o 
  -2   5   3      517.04      528.54      9.68 o 
  -1   5   3      223.45      213.66      5.45 o 
   0   5   3        1.88        3.59      2.11 o 
   1   5   3      130.27      130.57      2.59 o 
   2   5   3      741.07      674.81     23.13 o 
   3   5   3      295.08      284.28      8.10 o 
   4   5   3        4.44        0.14      3.61 o 
   5   5   3        7.61        7.79      3.75 o 
   6   5   3        4.95        4.15      3.68 o 
  -6   6   3        0.11        4.04      2.41 o 
  -5   6   3       11.57       13.76      4.10 o 
  -4   6   3      828.95      813.36     11.55 o 
  -3   6   3       86.03       90.09      5.82 o 
  -2   6   3       39.74       43.96      4.09 o 
  -1   6   3      755.70      748.30      9.51 o 
   0   6   3      999.59     1053.47     22.38 o 
   1   6   3       36.31       34.83      2.07 o 
   2   6   3        2.57        0.46      2.10 o 
   3   6   3       12.30       14.08      4.02 o 
   4   6   3       29.62       27.82      4.07 o 
   5   6   3       22.18       20.50      3.82 o 
   6   6   3       13.44       13.06      2.93 o 
  -6   7   3        0.23       -2.84      2.84 o 
  -5   7   3        3.17        2.38      3.51 o 
  -4   7   3        3.00        2.80      3.70 o 
  -3   7   3       89.18      108.71      6.12 o 
  -2   7   3        8.44        8.55      3.35 o 
  -1   7   3      211.50      206.49      5.59 o 
   0   7   3      744.20      732.22      5.78 o 
   1   7   3      675.18      689.66      6.68 o 
   2   7   3      277.18      257.47      5.45 o 
   3   7   3        2.03        2.26      6.32 o 
   4   7   3        8.92        2.98      3.66 o 
   5   7   3        4.83        6.10      3.59 o 
  -5   8   3       16.93       19.93      5.85 o 
  -4   8   3        2.29        0.97      5.75 o 
  -3   8   3       25.97       30.69      3.79 o 
  -2   8   3      157.62      163.24      6.35 o 
  -1   8   3      290.29      278.24      5.10 o 
   0   8   3       73.69       83.71      2.49 o 
   1   8   3       27.23       27.45      2.33 o 
   2   8   3        6.81        4.23      2.81 o 
   3   8   3       57.99       61.99      5.23 o 
   4   8   3       14.04       14.22      3.26 o 
   5   8   3        3.04        3.04      2.91 o 
  -5   9   3       11.67       10.41      5.07 o 
  -4   9   3        3.76        6.34      4.37 o 
  -3   9   3       11.00       12.08      3.76 o 
  -2   9   3      103.65      116.30      4.60 o 
  -1   9   3        5.35        4.05      3.12 o 
   0   9   3        2.69        3.05      1.88 o 
   1   9   3       28.40       32.27      4.29 o 
   2   9   3      181.27      187.96      5.82 o 
   3   9   3      106.86      105.57      5.88 o 
   4   9   3        0.43        2.48      5.11 o 
   5   9   3        0.08        0.59      4.25 o 
  -5  10   3        3.58        6.01      4.20 o 
  -4  10   3       15.78       17.20      4.13 o 
  -3  10   3       45.38       45.68      3.98 o 
  -2  10   3      194.44      194.61      8.44 o 
  -1  10   3       60.45       63.14      3.80 o 
   0  10   3       34.59       29.06      3.66 o 
   1  10   3       17.83       26.37      5.70 o 
   2  10   3      182.31      173.57     16.55 o 
   3  10   3        4.00        3.07      3.96 o 
   4  10   3       17.93       14.43      3.39 o 
   5  10   3       10.48       13.57      3.82 o 
  -5  11   3        2.46        7.13      3.13 o 
  -4  11   3       26.99       35.24      4.04 o 
  -3  11   3        8.00        7.98      3.40 o 
  -2  11   3      266.93      238.04      7.94 o 
  -1  11   3        4.77        3.80      3.22 o 
   0  11   3       14.24       20.11      3.98 o 
   1  11   3        2.70        3.85      3.05 o 
   2  11   3       67.41       68.68      3.93 o 
   3  11   3       14.26       14.56      4.27 o 
   4  11   3       26.30       29.94      3.23 o 
   5  11   3        4.60        3.51      2.68 o 
  -4  12   3        0.18        1.77      3.05 o 
  -3  12   3        2.65        2.85      4.80 o 
  -2  12   3       24.78       26.33      5.24 o 
  -1  12   3       91.70      103.56      4.85 o 
   0  12   3       41.21       42.50      4.53 o 
   1  12   3       97.85       84.43      7.85 o 
   2  12   3       85.40       74.00      5.12 o 
   3  12   3        2.26       -0.69      3.77 o 
   4  12   3       11.35       15.39      2.70 o 
  -4  13   3        0.00       -1.44      3.77 o 
  -3  13   3        2.03        3.63      4.37 o 
  -2  13   3       70.30       60.17      5.63 o 
  -1  13   3        1.65        2.31      3.24 o 
   0  13   3        5.59        5.22      2.57 o 
   1  13   3        5.86        5.88      2.83 o 
   2  13   3       44.68       34.23      7.37 o 
   3  13   3       55.20       60.02      3.57 o 
   4  13   3        4.67        2.34      2.03 o 
  -3  14   3        0.31       -0.95      5.55 o 
  -2  14   3        2.38       -0.61      4.41 o 
  -1  14   3       20.20       20.37      3.17 o 
   0  14   3       49.55       51.02      3.35 o 
   1  14   3        4.82        5.80      2.41 o 
   2  14   3        4.85        6.65      2.82 o 
   3  14   3       51.02       54.83      4.66 o 
  -3  15   3        7.00        8.09      2.26 o 
  -2  15   3        7.64        8.68      3.14 o 
  -1  15   3        3.83        4.78      3.24 o 
   0  15   3      123.44      115.97      6.89 o 
   1  15   3       30.42       30.51      2.39 o 
   2  15   3        3.47        5.50      3.63 o 
   3  15   3        0.10        2.38      2.47 o 
  -2  16   3        7.80        9.64      3.38 o 
  -1  16   3       21.02       20.98      2.88 o 
   0  16   3       52.28       48.51      4.13 o 
   1  16   3        8.18        4.20      3.10 o 
   2  16   3        0.17        1.41      2.45 o 
  -6   0   4       32.58       28.54      5.35 o 
  -4   0   4       74.03       91.84      4.65 o 
  -2   0   4      598.69      618.54     26.91 o 
   0   0   4     3634.53     3534.36      9.94 o 
   2   0   4      241.17      234.95      6.29 o 
   4   0   4        3.49        4.33      4.30 o 
   6   0   4       31.02       32.80      4.33 o 
  -6   1   4        0.91        2.76      3.32 o 
  -5   1   4        2.46        2.20      3.09 o 
  -4   1   4        6.37        7.06      2.88 o 
  -3   1   4        7.12        7.36      1.84 o 
  -2   1   4      633.95      666.25      9.35 o 
  -1   1   4     5508.66     5043.29     61.20 o 
   0   1   4      706.11      749.08     38.30 o 
   1   1   4       34.69       44.03      1.52 o 
   2   1   4        0.90        2.65      0.87 o 
   3   1   4       95.20       94.35      3.57 o 
   4   1   4      155.38      182.21      5.87 o 
   5   1   4       71.70       77.19      4.81 o 
   6   1   4       22.00       22.18      2.86 o 
  -6   2   4        2.98        5.47      2.90 o 
  -5   2   4        6.28        3.05      3.22 o 
  -4   2   4       12.04       13.08      2.90 o 
  -3   2   4      274.52      290.59      6.37 o 
  -2   2   4      154.36      145.63      5.69 o 
  -1   2   4    13383.75    13091.73     50.71 o 
   0   2   4     1750.48     1694.68      7.49 o 
   1   2   4      298.97      284.23      3.99 o 
   2   2   4      176.36      215.48      6.86 o 
   3   2   4      142.65      139.11      5.42 o 
   4   2   4        5.59        4.37      2.36 o 
   5   2   4        9.17        9.94      3.53 o 
   6   2   4        4.18        3.81      2.45 o 
  -6   3   4       12.12       15.02      3.33 o 
  -5   3   4        2.31        0.50      3.11 o 
  -4   3   4       24.48       27.84      3.15 o 
  -3   3   4       40.58       41.95      4.90 o 
  -2   3   4     2780.59     2842.99     52.82 o 
  -1   3   4     1847.68     1901.08     34.62 o 
   0   3   4        8.63        9.03      0.78 o 
   1   3   4       80.71       97.11      2.66 o 
   2   3   4      933.12     1006.56     23.28 o 
   3   3   4      316.18      318.01      7.62 o 
   4   3   4        5.06        6.68      2.42 o 
   5   3   4       19.87       18.27      2.82 o 
   6   3   4        0.38        1.61      4.16 o 
  -6   4   4        0.72        0.59      2.93 o 
  -5   4   4      135.63      149.32      7.77 o 
  -4   4   4        2.87        1.10      3.04 o 
  -3   4   4       87.70       88.01      5.97 o 
  -2   4   4      346.00      391.23      8.45 o 
  -1   4   4     1860.63     1759.72     13.64 o 
   0   4   4     2169.75     2137.23     15.96 o 
   1   4   4      308.71      352.83      3.90 o 
   2   4   4     2080.76     2144.86     11.65 o 
   3   4   4        0.41        1.87      2.73 o 
   4   4   4       10.52       11.27      2.80 o 
   5   4   4      141.75      144.21      5.72 o 
   6   4   4        7.46        7.57      3.94 o 
  -6   5   4        4.10        4.37      2.80 o 
  -5   5   4        8.43        8.64      5.24 o 
  -4   5   4      193.46      194.10      7.08 o 
  -3   5   4       48.61       58.28      5.33 o 
  -2   5   4        0.17        1.94      3.14 o 
  -1   5   4     2402.01     2478.11     16.72 o 
   0   5   4       36.45       41.48      2.59 o 
   1   5   4      143.03      151.47      3.38 o 
   2   5   4      378.35      369.43      5.67 o 
   3   5   4        2.13        3.58      3.61 o 
   4   5   4       82.31       82.94      5.00 o 
   5   5   4       94.49       92.99      4.99 o 
   6   5   4       22.07       22.75      3.82 o 
  -6   6   4        0.31       -0.60      3.69 o 
  -5   6   4        0.30       -1.88      3.85 o 
  -4   6   4        0.67       -4.04      4.04 o 
  -3   6   4       63.83       52.43      5.00 o 
  -2   6   4       56.28       59.62      4.75 o 
  -1   6   4        0.03        1.31      2.87 o 
   0   6   4      115.57      115.66      3.51 o 
   1   6   4      295.92      341.39      6.21 o 
   2   6   4      394.69      409.22      6.22 o 
   3   6   4       25.92       31.31      3.31 o 
   4   6   4        0.88        1.15      3.53 o 
   5   6   4       47.85       46.47      4.88 o 
   6   6   4       27.98       21.06      2.84 o 
  -6   7   4        0.40       -0.43      3.13 o 
  -5   7   4        5.82        4.94      3.54 o 
  -4   7   4      171.96      168.05      8.96 o 
  -3   7   4        2.03        0.62      3.12 o 
  -2   7   4      151.44      141.32      6.10 o 
  -1   7   4       36.83       48.30      3.60 o 
   0   7   4      256.73      255.50      3.75 o 
   1   7   4       70.65       65.83      2.36 o 
   2   7   4       22.43       19.47      2.66 o 
   3   7   4        0.52        0.54      2.94 o 
   4   7   4        1.63        1.85      3.38 o 
   5   7   4        1.02        1.83      3.08 o 
  -5   8   4        0.00        0.16      5.36 o 
  -4   8   4        0.86       -1.51      5.31 o 
  -3   8   4       37.03       39.09      3.96 o 
  -2   8   4        1.32        1.89      3.44 o 
  -1   8   4       75.60       73.73      4.33 o 
   0   8   4      201.50      199.56      3.54 o 
   1   8   4        0.06        1.07      3.29 o 
   2   8   4        0.04        2.50      2.80 o 
   3   8   4       98.57       94.20      7.29 o 
   4   8   4        0.95        0.17      3.42 o 
   5   8   4        6.78        5.29      2.55 o 
  -5   9   4        0.30       -0.20      4.96 o 
  -4   9   4       30.93       31.37      5.03 o 
  -3   9   4       28.65       23.64      3.69 o 
  -2   9   4       83.60       86.93      5.28 o 
  -1   9   4       19.70       19.58      3.44 o 
   0   9   4        0.35        1.14      2.72 o 
   1   9   4      274.19      286.33      8.67 o 
   2   9   4      500.14      522.32      8.91 o 
   3   9   4        0.06        1.50      3.95 o 
   4   9   4       11.19        9.30      4.26 o 
   5   9   4       24.71       29.78      4.63 o 
  -5  10   4        0.90        1.90      4.03 o 
  -4  10   4        5.00        8.38      4.00 o 
  -3  10   4      227.66      225.87      5.92 o 
  -2  10   4      172.74      196.34     10.12 o 
  -1  10   4       80.50       88.58      4.96 o 
   0  10   4       35.00       44.69      6.47 o 
   1  10   4      134.71      134.55      7.30 o 
   2  10   4        7.68        9.10      3.21 o 
   3  10   4      148.18      137.45      6.14 o 
   4  10   4        4.36        3.43      3.71 o 
   5  10   4       10.84       11.80      3.59 o 
  -5  11   4       51.04       36.46      3.28 o 
  -4  11   4       37.25       42.33      4.07 o 
  -3  11   4        0.98        0.03      3.28 o 
  -2  11   4       59.37       62.27      5.74 o 
  -1  11   4        1.36       -1.17      2.94 o 
   0  11   4        5.28        2.36      3.59 o 
   1  11   4      162.43      174.69     11.49 o 
   2  11   4       38.98       40.10      2.99 o 
   3  11   4        0.62        4.03      4.01 o 
   4  11   4        0.71        0.64      2.79 o 
  -4  12   4        0.40       -1.85      2.70 o 
  -3  12   4        3.53        1.52      4.79 o 
  -2  12   4       28.89       18.87      5.03 o 
  -1  12   4       27.35       23.73      3.62 o 
   0  12   4       22.17       16.50      3.83 o 
   1  12   4      351.23      362.12     22.28 o 
   2  12   4        0.00        4.10      3.00 o 
   3  12   4       13.57       12.81      3.82 o 
   4  12   4       13.76       19.53      3.37 o 
  -4  13   4        4.36        7.23      2.60 o 
  -3  13   4        0.02        2.57      6.27 o 
  -2  13   4       30.63       32.16      5.01 o 
  -1  13   4      315.41      300.28      6.05 o 
   0  13   4        0.10        2.52      2.46 o 
   1  13   4        3.97        0.05      2.73 o 
   2  13   4      134.49      126.35      9.02 o 
   3  13   4       89.41      105.86      3.90 o 
  -3  14   4        1.12        5.17      5.01 o 
  -2  14   4       17.48       10.32      6.39 o 
  -1  14   4        0.16        3.94      3.89 o 
   0  14   4        0.14       -0.93      2.30 o 
   1  14   4        0.53       -1.45      2.40 o 
   2  14   4        1.81        1.60      4.31 o 
   3  14   4       16.48        9.86      3.63 o 
  -3  15   4        0.07        0.13      1.68 o 
  -2  15   4        0.26        0.09      2.98 o 
  -1  15   4        0.60       -0.76      2.99 o 
   0  15   4        3.22        2.16      2.60 o 
   1  15   4       36.09       34.56      3.44 o 
   2  15   4        0.23       -1.34      3.70 o 
   3  15   4       16.53       14.02      2.34 o 
  -2  16   4       13.16       12.86      2.25 o 
  -1  16   4        0.71        1.25      2.43 o 
   0  16   4       29.61       29.44      3.90 o 
   1  16   4        0.36       -0.41      2.72 o 
   2  16   4       23.13       25.20      3.57 o 
  -5   0   5        3.96        1.49      3.91 o 
  -3   0   5      121.83      121.25      5.30 o 
  -1   0   5      821.87      788.45      7.51 o 
   1   0   5     3256.13     3133.76     16.31 o 
   3   0   5      676.11      570.29     10.36 o 
   5   0   5        1.94        3.42      3.13 o 
  -6   1   5        3.53        3.62      2.73 o 
  -5   1   5        0.98        1.06      3.20 o 
  -4   1   5       16.38       16.45      3.05 o 
  -3   1   5       24.66       24.98      3.60 o 
  -2   1   5      198.96      204.81      3.15 o 
  -1   1   5       89.38      104.59      2.54 o 
   0   1   5      814.63      769.97      4.13 o 
   1   1   5       63.59       56.50      2.54 o 
   2   1   5       38.40       34.53      3.01 o 
   3   1   5      130.93      115.10      5.50 o 
   4   1   5       92.47       96.81      4.70 o 
   5   1   5        9.47       11.03      2.30 o 
   6   1   5       23.62       23.16      2.75 o 
  -6   2   5       41.05       46.08      3.72 o 
  -5   2   5       73.06       72.73      5.59 o 
  -4   2   5       94.30      106.96      4.27 o 
  -3   2   5       17.94       10.89      3.62 o 
  -2   2   5       47.55       42.72      1.31 o 
  -1   2   5        9.62       10.83      1.37 o 
   0   2   5       29.82       31.36      2.19 o 
   1   2   5       14.26       12.67      2.94 o 
   2   2   5      141.23      162.67      4.64 o 
   3   2   5      176.39      167.81      4.67 o 
   4   2   5       10.37        9.26      2.52 o 
   5   2   5      138.43      145.03      4.32 o 
   6   2   5        3.41        3.39      4.00 o 
  -6   3   5        0.80        2.60      2.92 o 
  -5   3   5        7.20        6.96      3.20 o 
  -4   3   5       98.01       91.04      4.12 o 
  -3   3   5      206.70      225.71      8.02 o 
  -2   3   5      527.04      502.99      9.25 o 
  -1   3   5     1128.85     1150.19     38.40 o 
   0   3   5      286.90      287.73      2.68 o 
   1   3   5      662.47      616.85      7.73 o 
   2   3   5       32.91       24.30      1.91 o 
   3   3   5        0.11       -1.84      2.51 o 
   4   3   5       43.08       39.48      2.75 o 
   5   3   5       77.26       80.64      3.04 o 
   6   3   5        3.15        2.55      3.80 o 
  -6   4   5       16.41       14.40      5.41 o 
  -5   4   5      231.27      239.42      5.75 o 
  -4   4   5       17.46       18.66      3.26 o 
  -3   4   5       91.50       81.65      5.97 o 
  -2   4   5     1639.85     1485.44     15.64 o 
  -1   4   5      411.77      423.16      7.54 o 
   0   4   5      150.67      156.35      5.20 o 
   1   4   5     5525.92     5719.28     24.62 o 
   2   4   5       17.98       25.49      2.23 o 
   3   4   5        7.05        6.07      2.52 o 
   4   4   5       90.88       97.33      4.24 o 
   5   4   5        0.41       -1.19      3.48 o 
   6   4   5       21.43       15.14      3.87 o 
  -6   5   5        1.06       -1.58      3.76 o 
  -5   5   5       10.12       10.84      4.03 o 
  -4   5   5        7.61        3.29      3.79 o 
  -3   5   5      190.43      189.99      7.99 o 
  -2   5   5     1575.50     1450.12     16.01 o 
  -1   5   5      305.75      292.66      6.85 o 
   0   5   5       15.70       15.18      3.25 o 
   1   5   5      340.25      343.35      7.99 o 
   2   5   5      153.39      177.77      4.20 o 
   4   5   5       45.44       49.04      3.49 o 
   5   5   5      195.02      209.07      6.21 o 
   6   5   5        0.01       -0.96      2.78 o 
  -6   6   5        1.82        1.39      2.48 o 
  -5   6   5        4.12        2.03      3.73 o 
  -4   6   5       71.13       73.14      7.97 o 
  -3   6   5        1.48        1.47      3.33 o 
  -2   6   5       83.80       78.25      5.04 o 
  -1   6   5     1533.21     1489.50     14.33 o 
   0   6   5        2.54        5.59      3.45 o 
   1   6   5      987.52     1017.58     10.38 o 
   2   6   5        6.83        6.85      2.24 o 
   3   6   5        4.64        8.01      3.30 o 
   4   6   5        1.64        6.50      3.65 o 
   5   6   5       14.16       15.58      3.90 o 
  -5   7   5       18.50       16.13      3.63 o 
  -4   7   5       24.13       25.23      4.33 o 
  -3   7   5       55.03       69.91      4.81 o 
  -2   7   5        0.13        1.28      3.55 o 
  -1   7   5       75.55       79.55      4.17 o 
   0   7   5      428.80      418.77      5.70 o 
   1   7   5       23.22       25.06      2.59 o 
   2   7   5        5.26        7.15      2.32 o 
   3   7   5       39.86       36.34      4.85 o 
   4   7   5        5.75        4.21      3.72 o 
   5   7   5       17.06       20.89      3.33 o 
  -5   8   5       12.41       21.38      5.80 o 
  -4   8   5        5.83        4.49      5.58 o 
  -3   8   5      155.05      161.49      5.30 o 
  -2   8   5        3.10        5.23      3.50 o 
  -1   8   5       60.89       58.47      4.21 o 
   0   8   5       83.92       69.55     10.32 o 
   1   8   5       55.61       53.86      3.12 o 
   2   8   5        1.89        3.78      4.43 o 
   3   8   5       35.44       29.04      4.32 o 
   4   8   5       54.87       61.41      4.49 o 
   5   8   5        1.62       -1.13      2.47 o 
  -5   9   5        0.00       -2.90      2.90 o 
  -4   9   5       30.40       32.68      4.35 o 
  -3   9   5      108.38      111.14      4.78 o 
  -2   9   5       34.87       30.33      4.97 o 
  -1   9   5      191.86      186.00      6.90 o 
   0   9   5      325.21      328.36      7.76 o 
   1   9   5        0.12        3.80      3.12 o 
   2   9   5        5.16        7.15      3.09 o 
   3   9   5        5.28        1.51      4.03 o 
   4   9   5        0.58        1.58      3.88 o 
   5   9   5        3.20        5.06      4.07 o 
  -5  10   5        0.06        1.92      3.89 o 
  -4  10   5        1.21       -2.29      3.87 o 
  -3  10   5       40.53       39.23      4.01 o 
  -2  10   5       19.10       16.72      4.84 o 
  -1  10   5      341.51      370.16      8.31 o 
   0  10   5      198.21      243.20     10.23 o 
   1  10   5        8.84        8.81      3.04 o 
   2  10   5      412.74      444.89      9.58 o 
   3  10   5       89.61       83.82      5.32 o 
   4  10   5        4.22        5.34      3.82 o 
   5  10   5        3.72        0.84      3.33 o 
  -4  11   5        0.52        0.46      3.37 o 
  -3  11   5        7.70       12.13      3.47 o 
  -2  11   5       64.32       58.79      6.47 o 
  -1  11   5        6.38        6.00      3.24 o 
   0  11   5        7.70        5.98      3.81 o 
   1  11   5        1.27        0.43      2.92 o 
   2  11   5       64.03       67.22      4.50 o 
   3  11   5        0.11        0.81      4.06 o 
   4  11   5        0.00       -2.31      2.68 o 
  -4  12   5        4.57        4.77      2.80 o 
  -3  12   5        1.98        3.94      6.25 o 
  -2  12   5       10.07        5.21      4.56 o 
  -1  12   5       52.37       45.98      3.82 o 
   0  12   5        0.08        0.18      3.34 o 
   1  12   5      161.79      163.37      8.72 o 
   2  12   5      464.48      488.92     28.50 o 
   3  12   5        2.14       -0.81      3.60 o 
   4  12   5        0.00        0.63      2.17 o 
  -4  13   5       46.62       49.69      4.34 o 
  -3  13   5       23.92       30.26      6.54 o 
  -2  13   5        2.01        3.77      6.82 o 
  -1  13   5       63.17       60.33      5.93 o 
   0  13   5        4.18        4.84      2.76 o 
   1  13   5        8.45       13.45      3.72 o 
   2  13   5        0.07        1.39      6.99 o 
   3  13   5        1.01        2.09      2.89 o 
  -3  14   5        2.25        4.44      5.15 o 
  -2  14   5        1.43        3.81      6.44 o 
  -1  14   5        2.47        0.94      4.06 o 
   0  14   5       23.93       24.89      2.64 o 
   1  14   5        9.33        6.52      3.49 o 
   2  14   5       18.68       15.83      4.36 o 
   3  14   5        1.34        0.77      3.25 o 
  -3  15   5        4.07        3.25      1.58 o 
  -2  15   5        0.01        1.91      3.10 o 
  -1  15   5        8.84       11.31      3.17 o 
   0  15   5       12.94       11.45      4.11 o 
   1  15   5        2.59        2.66      2.50 o 
   2  15   5       11.82        8.08      3.55 o 
  -2  16   5        6.46        7.27      2.18 o 
  -1  16   5        3.97        4.69      2.30 o 
   0  16   5       14.85       15.29      3.47 o 
   1  16   5        0.12       -0.95      3.57 o 
  -6   0   6        0.89        1.66      3.36 o 
  -4   0   6        0.17        0.81      3.67 o 
  -2   0   6     2805.96     2689.62     17.77 o 
   0   0   6      440.02      447.07      3.81 o 
   2   0   6      827.62      805.78     10.92 o 
   4   0   6      122.13      125.86      7.47 o 
   6   0   6       36.37       37.64      3.94 o 
  -6   1   6       17.17       14.31      3.44 o 
  -5   1   6       10.38        7.72      3.18 o 
  -4   1   6        1.15        4.64      2.64 o 
  -3   1   6      299.18      270.41      5.31 o 
  -2   1   6      136.75      107.43      3.14 o 
  -1   1   6      401.93      388.00     11.59 o 
   0   1   6      418.89      392.33      3.44 o 
   1   1   6       99.13       90.31      4.51 o 
   2   1   6      171.67      178.33      4.18 o 
   3   1   6       61.73       65.38      3.54 o 
   4   1   6       10.30        9.98      3.21 o 
   5   1   6        3.91        3.49      2.23 o 
   6   1   6        0.44        0.84      2.16 o 
  -6   2   6       13.57       11.45      3.19 o 
  -5   2   6       20.90       18.73      3.51 o 
  -4   2   6       54.49       53.54      4.60 o 
  -3   2   6      199.49      180.05      7.24 o 
  -2   2   6      169.66      159.26      3.43 o 
  -1   2   6        9.53        9.56      1.32 o 
   0   2   6     1017.41      992.79      5.19 o 
   1   2   6      803.91      817.60      9.40 o 
   2   2   6      431.67      447.46      6.20 o 
   3   2   6       21.55       18.92      2.57 o 
   4   2   6       14.05       14.92      2.81 o 
   5   2   6       75.88       78.16      3.57 o 
   6   2   6       12.19        8.55      3.60 o 
  -6   3   6        2.54        3.15      3.07 o 
  -5   3   6      155.64      174.25      5.38 o 
  -4   3   6        1.24        1.56      2.88 o 
  -3   3   6      374.91      394.59      9.95 o 
  -2   3   6     3380.54     3504.93    124.71 o 
  -1   3   6      482.47      518.88     21.63 o 
   0   3   6      559.86      553.22      9.49 o 
   1   3   6        7.89        6.76      1.74 o 
   2   3   6        5.50        6.08      3.83 o 
   3   3   6        3.81        3.73      2.98 o 
   4   3   6      259.34      274.25      5.77 o 
   5   3   6      131.43      139.25      5.44 o 
   6   3   6        0.48        2.91      3.35 o 
  -6   4   6        4.95       12.35      4.37 o 
  -5   4   6       52.81       53.62      5.76 o 
  -4   4   6      169.77      183.65      4.50 o 
  -3   4   6       10.48       10.16      3.35 o 
  -2   4   6      221.82      187.23      6.67 o 
  -1   4   6      139.99      127.96      5.08 o 
   0   4   6       28.21       21.10      4.20 o 
   1   4   6       38.01       41.18      2.61 o 
   2   4   6      570.69      649.11     34.24 o 
   3   4   6       23.71       20.63      3.42 o 
   4   4   6       65.44       63.39      4.40 o 
   5   4   6      119.55      121.87      5.12 o 
   6   4   6        2.09        2.51      3.03 o 
  -6   5   6        1.89        4.44      2.76 o 
  -5   5   6       67.01       65.29      4.96 o 
  -4   5   6       30.71       24.45      4.29 o 
  -3   5   6       75.59       65.57      5.09 o 
  -2   5   6     1289.19     1266.52     15.57 o 
  -1   5   6        0.06        2.55      3.39 o 
   0   5   6        0.00       -1.16      3.24 o 
   1   5   6      153.54      158.55      9.81 o 
   2   5   6      387.06      441.64     17.90 o 
   3   5   6        6.63       10.56      2.64 o 
   4   5   6       29.36       21.26      3.22 o 
   5   5   6        2.32        3.61      3.31 o 
   6   5   6        0.80       -0.47      2.44 o 
  -6   6   6        1.02        5.60      2.58 o 
  -5   6   6       39.77       31.18      4.29 o 
  -4   6   6        7.54        6.85      3.84 o 
  -3   6   6       18.21       18.34      4.62 o 
  -2   6   6      559.06      529.35     10.70 o 
  -1   6   6      864.18      837.76     11.54 o 
   0   6   6      317.47      298.13      7.57 o 
   1   6   6       56.73       63.06      2.73 o 
   2   6   6      386.95      391.10      6.22 o 
   3   6   6      298.09      310.07      6.16 o 
   4   6   6        0.00       -1.55      3.68 o 
   5   6   6       11.88       14.78      3.42 o 
  -5   7   6        0.02       -1.15      3.38 o 
  -4   7   6       35.59       40.59      4.45 o 
  -3   7   6       36.04       29.88      3.61 o 
  -2   7   6       69.86       62.76      4.82 o 
  -1   7   6       78.10       60.19      4.09 o 
   0   7   6       48.83       47.61      3.92 o 
   1   7   6      115.91      112.73      4.89 o 
   2   7   6        0.16        1.11      2.02 o 
   3   7   6        7.10        8.97      3.23 o 
   4   7   6       22.44       20.04      3.78 o 
   5   7   6        0.21        2.28      2.88 o 
  -5   8   6        0.01       -0.69      3.19 o 
  -4   8   6       32.23       24.73      5.93 o 
  -3   8   6      251.39      266.68      6.15 o 
  -2   8   6       34.66       28.90      3.06 o 
  -1   8   6       19.08       18.39      3.13 o 
   0   8   6       43.01       35.96      2.50 o 
   1   8   6      109.85      112.00      4.04 o 
   2   8   6       14.14       17.43      3.40 o 
   3   8   6      189.93      173.70      6.25 o 
   4   8   6        7.34        5.67      3.39 o 
   5   8   6       15.33       13.70      3.48 o 
  -5   9   6        3.14        5.22      2.87 o 
  -4   9   6       22.11       18.64      4.25 o 
  -3   9   6        7.56        5.79      4.13 o 
  -2   9   6       11.34       13.59      4.64 o 
  -1   9   6        0.00        1.30      3.40 o 
   1   9   6       92.80      102.93      4.60 o 
   2   9   6       17.89       16.56      3.55 o 
   3   9   6        5.31        7.55      3.62 o 
   4   9   6       11.55        4.22      5.43 o 
   5   9   6       10.45       12.39      3.65 o 
  -5  10   6       19.35       25.01      3.98 o 
  -4  10   6       13.89       19.68      4.01 o 
  -3  10   6        7.83        7.96      4.21 o 
  -2  10   6        6.48        9.55      4.76 o 
  -1  10   6       30.51       33.41      3.39 o 
   0  10   6       22.08       23.93      3.90 o 
   1  10   6      170.19      184.63      5.87 o 
   2  10   6      135.25      132.93      6.48 o 
   3  10   6       60.54       58.49      4.96 o 
   4  10   6        6.49        9.96      3.60 o 
   5  10   6        0.37       -0.83      2.48 o 
  -4  11   6       23.34       19.14      3.61 o 
  -3  11   6       30.95       25.11      7.05 o 
  -2  11   6        5.88       11.61      5.06 o 
  -1  11   6       78.85       74.65      6.86 o 
   0  11   6        5.85        9.85      3.69 o 
   1  11   6      231.56      244.49      6.79 o 
   2  11   6      171.40      177.60      6.14 o 
   3  11   6        7.64       12.73      4.14 o 
   4  11   6       19.84       20.86      2.79 o 
  -4  12   6       14.52       15.49      5.66 o 
  -3  12   6       21.08       24.74      6.54 o 
  -2  12   6        0.56        0.27      6.63 o 
  -1  12   6        0.94       -2.45      3.18 o 
   0  12   6        0.07        3.79      3.11 o 
   1  12   6      468.57      472.36     24.48 o 
   2  12   6        2.85        6.18      4.12 o 
   3  12   6        3.01        5.76      3.60 o 
   4  12   6       14.46       11.31      2.10 o 
  -4  13   6        0.04       -1.71      3.03 o 
  -3  13   6        0.41       -4.34      5.47 o 
  -2  13   6        5.30        7.44      7.17 o 
  -1  13   6       22.41       25.59      7.06 o 
   0  13   6       62.19       70.09     11.05 o 
   1  13   6       38.54       41.63      4.41 o 
   2  13   6      159.51      157.34     17.28 o 
   3  13   6        0.04       -0.66      2.76 o 
  -3  14   6        6.17        7.03      4.10 o 
  -2  14   6       17.53       14.97      6.58 o 
  -1  14   6        4.07        4.43      3.55 o 
   0  14   6        3.09        5.03      2.78 o 
   1  14   6       23.22       25.06      3.68 o 
   2  14   6        4.87        1.44      5.79 o 
   3  14   6       10.13        7.85      3.02 o 
  -2  15   6        2.05        1.57      2.16 o 
  -1  15   6       20.79       18.17      3.99 o 
   0  15   6       19.69       22.17      3.03 o 
   1  15   6        0.47        3.26      3.22 o 
   2  15   6       15.18       21.67      6.16 o 
  -1  16   6        5.50        4.05      2.23 o 
   0  16   6        0.26        0.47      2.88 o 
   1  16   6        0.19       -3.44      3.50 o 
  -5   0   7       37.70       40.38      6.25 o 
  -3   0   7      126.67      140.75      5.65 o 
  -1   0   7     1064.67      994.18      9.62 o 
   1   0   7        4.28        0.79      2.85 o 
   3   0   7        0.36        1.57      3.57 o 
   5   0   7        5.27        3.08      3.02 o 
  -6   1   7       14.68       16.59      3.54 o 
  -5   1   7       26.68       29.52      3.69 o 
  -4   1   7        8.04        7.48      2.73 o 
  -3   1   7       37.17       36.06      2.69 o 
  -2   1   7      105.94      105.44     15.16 o 
  -1   1   7       44.89       45.29      2.44 o 
   0   1   7       39.08       35.61      1.34 o 
   1   1   7      299.71      303.89      4.38 o 
   2   1   7      718.51      667.59      7.43 o 
   3   1   7        1.80        4.56      2.39 o 
   4   1   7       23.23       23.25      3.92 o 
   5   1   7       90.68       97.53      3.46 o 
   6   1   7        2.59       -0.07      2.84 o 
  -6   2   7        0.19       -3.03      3.03 o 
  -5   2   7       76.61       78.80      4.30 o 
  -4   2   7        1.03        1.11      2.78 o 
  -3   2   7        1.45        2.39      3.84 o 
  -2   2   7      507.24      518.36     15.27 o 
  -1   2   7       16.70       12.90      1.47 o 
   0   2   7     2308.59     2335.26     17.65 o 
   1   2   7      257.52      258.55      4.26 o 
   2   2   7      964.45      885.12     20.94 o 
   3   2   7       14.04       10.12      2.59 o 
   4   2   7      507.08      473.74      9.04 o 
   5   2   7        1.38        0.35      2.07 o 
   6   2   7        5.88        2.39      3.13 o 
  -6   3   7       15.47       10.32      4.86 o 
  -5   3   7        1.69        5.32      3.20 o 
  -4   3   7       35.78       34.38      3.60 o 
  -3   3   7      315.07      301.65      8.97 o 
  -2   3   7     2502.83     2380.34     20.11 o 
  -1   3   7        3.72        4.14      1.10 o 
   0   3   7      119.79      134.00      2.30 o 
   1   3   7      267.79      296.63      6.68 o 
   2   3   7        1.79        4.29      2.37 o 
   3   3   7        3.75        1.22      2.80 o 
   4   3   7      221.98      227.96      8.53 o 
   5   3   7        4.12        3.76      3.23 o 
   6   3   7        0.54        2.86      3.05 o 
  -6   4   7       40.49       48.91      5.19 o 
  -5   4   7       15.71       18.04      3.40 o 
  -4   4   7       12.47       13.69      2.53 o 
  -3   4   7      221.83      203.16      7.67 o 
  -2   4   7       71.07       73.97      5.34 o 
  -1   4   7       95.81       90.69      4.53 o 
   0   4   7      350.57      333.39      7.94 o 
   1   4   7     1363.78     1498.97     14.69 o 
   2   4   7      100.98      109.05      5.89 o 
   3   4   7        9.81        7.13      4.22 o 
   4   4   7      427.81      408.52      8.09 o 
   5   4   7       37.74       40.66      3.84 o 
   6   4   7        8.66       12.90      2.91 o 
  -6   5   7       11.51       14.14      4.08 o 
  -5   5   7        0.00        2.17      3.91 o 
  -4   5   7       12.49       17.91      3.33 o 
  -3   5   7        0.05        1.78      4.41 o 
  -2   5   7     1497.42     1447.73     17.07 o 
  -1   5   7       97.03       98.83      4.94 o 
   0   5   7       49.06       43.44      4.33 o 
   1   5   7      602.47      627.42     33.29 o 
   2   5   7       20.21       27.37      4.40 o 
   3   5   7      132.46      143.61      4.33 o 
   4   5   7       40.84       31.84      3.35 o 
   5   5   7       52.50       53.95      3.97 o 
  -5   6   7        3.58        5.23      3.64 o 
  -4   6   7      132.92      148.27      6.05 o 
  -3   6   7      237.58      276.60     21.95 o 
  -2   6   7      287.02      273.15      8.24 o 
  -1   6   7      181.55      168.57      5.89 o 
   0   6   7      200.97      212.20      7.02 o 
   1   6   7       27.62       40.61      3.36 o 
   2   6   7       28.53       31.10      4.74 o 
   3   6   7      120.56      117.82      4.16 o 
   4   6   7       29.63       19.25      4.05 o 
   5   6   7       12.17        8.44      3.22 o 
  -5   7   7       17.44       23.83      5.80 o 
  -4   7   7       13.17       13.77      6.36 o 
  -3   7   7        9.35        7.14      4.20 o 
  -2   7   7        5.48        2.91      3.02 o 
  -1   7   7      116.16       99.95      5.24 o 
   0   7   7        0.98       -1.49      3.64 o 
   1   7   7        0.53        2.83      3.79 o 
   2   7   7       38.76       33.97      3.62 o 
   3   7   7       94.27      102.16      4.83 o 
   4   7   7       28.48       23.22      3.88 o 
   5   7   7        0.00       -0.01      2.76 o 
  -5   8   7       14.04       13.92      3.28 o 
  -4   8   7        2.66        0.69      5.57 o 
  -3   8   7        3.46        5.77      3.94 o 
  -2   8   7      192.03      199.12      6.50 o 
  -1   8   7       47.47       47.50      4.35 o 
   0   8   7      212.79      203.52      6.51 o 
   1   8   7       23.72       24.90      3.77 o 
   2   8   7        8.32        5.27      4.28 o 
   3   8   7        4.97        6.32      3.28 o 
   4   8   7       29.27       34.69      3.87 o 
   5   8   7        9.23        6.53      2.32 o 
  -5   9   7        0.91        0.93      2.66 o 
  -4   9   7        3.35        5.33      4.16 o 
  -3   9   7       56.54       68.43      5.13 o 
  -2   9   7       10.63        7.75      4.33 o 
  -1   9   7       14.28       11.84      4.17 o 
   0   9   7       45.31       39.15      6.69 o 
   1   9   7        8.38        5.26      3.34 o 
   2   9   7        2.96        4.09      3.14 o 
   3   9   7        3.49       -0.36      3.77 o 
   4   9   7       13.60        8.75      5.40 o 
   5   9   7        8.46        8.09      3.33 o 
  -5  10   7       13.21       15.09      3.47 o 
  -4  10   7        0.00        0.70      3.03 o 
  -3  10   7        4.38        8.65      4.22 o 
  -2  10   7      101.58       73.15      5.80 o 
  -1  10   7      118.14      107.65     11.99 o 
   0  10   7      133.43      142.91     15.09 o 
   1  10   7      400.75      422.81      8.27 o 
   2  10   7      118.63      132.42     16.80 o 
   3  10   7        0.01        0.63      4.00 o 
   4  10   7        3.18        1.57      4.68 o 
  -4  11   7        5.88        3.89      2.53 o 
  -3  11   7        2.94        8.66      6.35 o 
  -2  11   7       24.81       24.61      7.02 o 
  -1  11   7        1.84        1.72      6.22 o 
   0  11   7       22.46       23.71      3.96 o 
   1  11   7       21.49       18.52      3.33 o 
   2  11   7      420.05      410.57     12.44 o 
   3  11   7        2.14        2.54      3.91 o 
   4  11   7       96.53       97.96      5.75 o 
  -4  12   7        8.62        8.50      2.96 o 
  -3  12   7        0.14       -0.58      5.87 o 
  -2  12   7      205.86      198.54     10.38 o 
  -1  12   7       14.49       11.56      6.58 o 
   0  12   7        6.33        5.79      3.79 o 
   1  12   7       42.80       48.40      4.20 o 
   2  12   7       23.36       23.76      3.26 o 
   3  12   7        0.08        2.24      3.32 o 
   4  12   7        2.33        1.65      2.11 o 
  -4  13   7        0.02        3.18      2.77 o 
  -3  13   7        5.27        5.81      5.51 o 
  -2  13   7       20.55       17.29      7.19 o 
  -1  13   7        2.10        1.79      6.69 o 
   0  13   7      146.60      148.58      5.57 o 
   1  13   7        0.87        0.59      2.86 o 
   2  13   7        0.48       -1.24      3.25 o 
   3  13   7       16.77       15.57      3.01 o 
  -3  14   7        0.00       -0.22      2.84 o 
  -2  14   7        0.83        3.56      5.89 o 
  -1  14   7        1.64        3.96      3.21 o 
   0  14   7        1.19       -0.11      2.71 o 
   1  14   7       19.38       17.26      3.29 o 
   2  14   7        9.48       11.56      5.47 o 
   3  14   7        0.38        4.87      2.62 o 
  -2  15   7        0.17       -0.31      1.95 o 
  -1  15   7        1.23        0.33      2.72 o 
   0  15   7       37.87       31.68      3.01 o 
   1  15   7       10.89        9.59      3.35 o 
   2  15   7        6.70       10.09      3.12 o 
  -1  16   7        9.56        8.77      2.50 o 
   0  16   7        1.61        3.46      2.41 o 
  -6   0   8       27.23       25.42      5.08 o 
  -4   0   8       28.42       24.67      4.19 o 
  -2   0   8        9.16        8.39      2.56 o 
   0   0   8     1216.22     1259.26     42.55 o 
   2   0   8     1003.87      899.71     12.06 o 
   4   0   8       96.07       97.18      7.04 o 
  -6   1   8       42.45       47.32      4.03 o 
  -5   1   8       52.66       50.35      3.99 o 
  -4   1   8        1.92        1.90      2.66 o 
  -3   1   8        1.93        0.04      2.23 o 
  -2   1   8       45.52       42.90      2.50 o 
  -1   1   8       59.46       57.89      2.41 o 
   0   1   8      128.79      128.83      1.92 o 
   1   1   8       26.32       33.64      2.43 o 
   2   1   8       68.02       80.89      5.82 o 
   3   1   8      530.60      475.03      7.33 o 
   4   1   8       65.00       63.14      3.55 o 
   5   1   8       17.92       18.95      2.38 o 
   6   1   8        7.42        3.82      2.54 o 
  -6   2   8       20.41       20.79      3.05 o 
  -5   2   8        1.95        2.60      3.25 o 
  -4   2   8       16.20       13.72      3.44 o 
  -3   2   8      248.78      224.13      7.81 o 
  -2   2   8      171.59      167.32      6.08 o 
  -1   2   8      955.84      891.28     48.42 o 
   0   2   8       12.77       11.49      1.24 o 
   1   2   8     1927.23     2035.05     11.03 o 
   2   2   8       12.82       14.10      2.71 o 
   3   2   8       64.27       71.57      6.14 o 
   4   2   8      617.56      621.40      9.61 o 
   5   2   8        5.56        2.69      2.06 o 
   6   2   8        0.78       -0.73      2.55 o 
  -6   3   8        0.58       -0.28      4.57 o 
  -5   3   8       19.67       21.90      3.54 o 
  -4   3   8       57.47       55.73      3.02 o 
  -3   3   8       27.94       23.64      4.32 o 
  -2   3   8      380.74      347.65      8.45 o 
  -1   3   8      231.26      230.55     24.92 o 
   0   3   8      344.56      347.84      6.89 o 
   1   3   8      363.94      346.32      6.91 o 
   2   3   8       53.09       59.44      5.42 o 
   3   3   8      135.02      137.49      5.18 o 
   4   3   8        3.17        1.18      2.84 o 
   5   3   8       34.63       32.16      3.82 o 
   6   3   8        0.00        0.41      2.30 o 
  -6   4   8       13.53       14.85      4.39 o 
  -5   4   8        2.88        1.92      3.04 o 
  -4   4   8       62.25       67.89      3.50 o 
  -3   4   8       97.33       99.12      7.24 o 
  -2   4   8      167.68      142.05      6.14 o 
  -1   4   8      731.62      647.64     10.66 o 
   0   4   8      140.04      147.63      6.29 o 
   1   4   8      405.08      433.55      8.54 o 
   2   4   8      139.10      136.47      5.26 o 
   3   4   8      141.27      150.40      5.44 o 
   4   4   8       10.51        5.71      2.90 o 
   5   4   8       63.42       52.80      6.19 o 
  -6   5   8        4.75        2.83      3.28 o 
  -5   5   8       11.93        9.74      3.98 o 
  -4   5   8       52.14       45.15      3.86 o 
  -3   5   8      489.79      542.41     14.12 o 
  -2   5   8        5.26        2.31      3.34 o 
  -1   5   8        1.69        2.78      3.53 o 
   0   5   8       43.86       44.45      4.43 o 
   1   5   8      386.38      344.06      6.06 o 
   2   5   8        6.90        6.65      3.39 o 
   3   5   8        0.01        0.05      2.64 o 
   4   5   8       78.71       63.66      3.77 o 
   5   5   8        5.55        2.89      2.97 o 
  -5   6   8        5.55        4.07      5.80 o 
  -4   6   8       72.70       73.53      4.43 o 
  -3   6   8       53.60       67.74      5.83 o 
  -2   6   8       37.42       34.24      4.80 o 
  -1   6   8       16.42       11.03      3.56 o 
   0   6   8        0.24        3.12      3.82 o 
   1   6   8      600.64      604.57     15.12 o 
   2   6   8        6.86        6.02      4.13 o 
   3   6   8        7.30        8.18      2.58 o 
   4   6   8        2.49        0.03      3.53 o 
   5   6   8        0.03       -0.06      2.82 o 
  -5   7   8       23.15       25.06      2.94 o 
  -4   7   8        1.64        4.92      4.26 o 
  -3   7   8      263.00      298.83     19.78 o 
  -2   7   8        0.82        1.05      6.03 o 
  -1   7   8      181.52      164.43      6.43 o 
   0   7   8      423.56      412.62      9.69 o 
   1   7   8      275.55      281.90      8.55 o 
   2   7   8       10.29       11.35      4.35 o 
   3   7   8        9.84       11.20      3.22 o 
   4   7   8       15.39       10.95      3.61 o 
   5   7   8       23.62       23.58      2.86 o 
  -5   8   8        1.08        3.75      2.98 o 
  -4   8   8        3.93        1.33      4.14 o 
  -3   8   8       13.28       10.43      6.48 o 
  -2   8   8        2.80       -2.48      6.12 o 
  -1   8   8       19.26       29.08      3.73 o 
   0   8   8        3.53        2.84      2.77 o 
   1   8   8       33.43       33.09      3.31 o 
   2   8   8       85.11       86.03      6.81 o 
   3   8   8      169.44      180.84     11.16 o 
   4   8   8        1.89       -0.68      3.30 o 
   5   8   8        0.33       -0.77      2.02 o 
  -5   9   8       15.81       13.79      2.64 o 
  -4   9   8       12.97       14.44      4.14 o 
  -3   9   8        1.01        3.79      4.29 o 
  -2   9   8       42.57       32.84      7.32 o 
  -1   9   8        0.19        1.48      6.38 o 
   0   9   8       51.74       55.46      4.25 o 
   1   9   8      308.44      337.55     13.57 o 
   2   9   8      163.65      156.88      8.47 o 
   3   9   8       24.93       20.70      4.12 o 
   4   9   8       40.80       40.90      5.94 o 
   5   9   8       11.81        7.46      2.63 o 
  -4  10   8       12.20       12.06      3.07 o 
  -3  10   8       78.86       78.94      6.42 o 
  -2  10   8        6.20        4.24      6.56 o 
  -1  10   8       19.88       20.24      7.16 o 
   0  10   8       71.26       68.56      4.92 o 
   1  10   8      105.91      115.98      5.29 o 
   2  10   8        4.08        0.97      5.08 o 
   3  10   8        1.67        5.35      4.02 o 
   4  10   8       95.10       99.10      6.20 o 
  -4  11   8        4.71        3.66      2.57 o 
  -3  11   8        4.61        5.32      6.69 o 
  -2  11   8       16.93        8.60      7.42 o 
  -1  11   8        5.71        8.44      7.15 o 
   0  11   8        2.77        7.14      3.65 o 
   1  11   8      531.56      595.21     18.57 o 
   2  11   8        0.54        0.09      4.75 o 
   3  11   8       18.63       13.62      3.91 o 
   4  11   8        0.09       -3.58      3.81 o 
  -4  12   8       17.62       20.82      4.14 o 
  -3  12   8       18.07       24.30      6.55 o 
  -2  12   8       33.21       40.38      7.42 o 
  -1  12   8       29.38       27.72      7.48 o 
   0  12   8        6.28        3.66      2.77 o 
   1  12   8       46.92       55.51      4.18 o 
   2  12   8      126.44      129.55      5.85 o 
   3  12   8        8.75        9.54      3.34 o 
   4  12   8        0.00       -1.42      2.37 o 
  -3  13   8       23.70       26.39      3.84 o 
  -2  13   8        9.36        9.34      6.40 o 
  -1  13   8        5.86       10.40      6.44 o 
   0  13   8       11.94       12.58      3.64 o 
   1  13   8       52.09       52.99      5.01 o 
   2  13   8        1.80        3.15      3.48 o 
   3  13   8       14.30       12.31      2.64 o 
  -3  14   8        0.07        2.06      2.60 o 
  -2  14   8        0.96        4.23      9.15 o 
  -1  14   8        6.40        5.62      4.20 o 
   0  14   8       59.48       65.37      3.37 o 
   1  14   8       35.83       40.73      6.63 o 
   2  14   8        2.73        4.60      4.96 o 
   3  14   8       11.92       11.06      2.95 o 
  -2  15   8       19.36       13.85      5.16 o 
  -1  15   8        0.55        0.95      2.42 o 
   0  15   8       34.90       32.67      2.89 o 
   1  15   8       63.35       63.53      3.78 o 
   2  15   8        9.89        9.52      2.57 o 
  -5   0   9       41.81       43.23      7.53 o 
  -3   0   9       27.95       24.64      3.33 o 
  -1   0   9     1253.59     1137.01     11.69 o 
   1   0   9     1004.00     1073.89     11.13 o 
   3   0   9     1315.61     1402.26     19.06 o 
   5   0   9       17.93       14.58      3.22 o 
  -6   1   9        0.14        0.95      2.89 o 
  -5   1   9        1.41       -0.59      3.43 o 
  -4   1   9       16.68       14.90      2.96 o 
  -3   1   9      593.35      540.84     10.97 o 
  -2   1   9       51.23       47.30      2.92 o 
  -1   1   9      207.96      206.46      8.99 o 
   0   1   9      240.54      256.49      4.92 o 
   1   1   9       63.90       71.04      2.79 o 
   2   1   9       38.64       37.08      2.92 o 
   3   1   9       37.75       37.70      4.08 o 
   4   1   9      332.81      340.42      7.59 o 
   5   1   9       20.32       19.64      2.33 o 
  -6   2   9       12.99       14.62      2.80 o 
  -5   2   9       16.29       16.02      2.78 o 
  -4   2   9        0.70        4.67      2.53 o 
  -3   2   9       13.99       13.30      4.30 o 
  -2   2   9      195.86      159.33      6.14 o 
  -1   2   9       30.54       29.40      2.77 o 
   0   2   9     1694.11     1799.72     19.66 o 
   1   2   9      925.70     1006.45     10.88 o 
   2   2   9       76.49       80.40      4.13 o 
   3   2   9       15.46       18.18      3.59 o 
   4   2   9        1.94        4.35      2.66 o 
   5   2   9        3.52        2.77      2.00 o 
  -6   3   9       11.71        9.70      4.42 o 
  -5   3   9        0.55        3.99      3.19 o 
  -4   3   9        0.69        0.01      2.75 o 
  -3   3   9       66.41       80.02      3.29 o 
  -2   3   9       36.75       32.64      4.22 o 
  -1   3   9       52.23       46.74      4.19 o 
   0   3   9       13.94       18.52      1.65 o 
   1   3   9      574.88      630.48     11.04 o 
   2   3   9       20.11       24.30      2.94 o 
   3   3   9       28.79       27.85      3.69 o 
   4   3   9       59.97       64.14      3.66 o 
   5   3   9       10.90        9.49      3.04 o 
  -6   4   9        0.16        2.13      3.55 o 
  -5   4   9        0.00       -0.04      3.76 o 
  -4   4   9      143.16      151.83      9.22 o 
  -3   4   9        2.08        4.45      2.77 o 
  -2   4   9       23.05       20.96      4.13 o 
  -1   4   9      190.65      172.83      6.54 o 
   0   4   9       45.54       42.07      4.13 o 
   1   4   9      333.99      301.16      6.86 o 
   2   4   9      796.81      772.02     12.73 o 
   3   4   9       34.14       30.77      3.77 o 
   4   4   9       88.36       73.43      3.88 o 
   5   4   9        6.90       -0.25      4.53 o 
  -5   5   9        2.14        2.25      4.01 o 
  -4   5   9       14.77       16.70      2.97 o 
  -3   5   9       45.37       50.91      5.28 o 
  -2   5   9        0.25        1.77      3.11 o 
  -1   5   9       39.74       31.03      4.32 o 
   0   5   9      212.64      191.33      7.09 o 
   1   5   9      235.04      273.54      5.91 o 
   2   5   9        4.01        3.83      3.04 o 
   3   5   9      335.95      317.33      6.12 o 
   4   5   9        0.18        2.01      2.93 o 
   5   5   9       20.20       21.56      2.98 o 
  -5   6   9        7.03       10.45      3.87 o 
  -4   6   9       16.75       15.47      4.36 o 
  -3   6   9      272.85      296.19     24.64 o 
  -2   6   9        3.40        5.29      3.94 o 
  -1   6   9      182.49      165.42      6.35 o 
   0   6   9      165.67      180.21      7.16 o 
   1   6   9        3.67        2.61      3.92 o 
   2   6   9       27.74       30.56      2.72 o 
   3   6   9      106.05       98.19      4.03 o 
   4   6   9       20.67       17.76      3.74 o 
   5   6   9        1.59        1.82      2.59 o 
  -5   7   9       12.27        9.76      2.43 o 
  -4   7   9        9.02       10.50      3.24 o 
  -3   7   9      374.19      411.44     16.80 o 
  -2   7   9        1.30       -0.46      5.69 o 
  -1   7   9       25.82       21.76      4.02 o 
   0   7   9       93.43       73.85      5.72 o 
   1   7   9       15.52       12.60      4.38 o 
   2   7   9        2.90        2.42      3.11 o 
   3   7   9       20.15       24.98      3.88 o 
   4   7   9        2.68        3.56      3.30 o 
   5   7   9        8.43        9.39      2.33 o 
  -5   8   9        1.34       -0.44      2.83 o 
  -4   8   9      122.30      117.22      5.68 o 
  -3   8   9      131.88      133.30      6.19 o 
  -2   8   9        8.31        4.67      6.47 o 
  -1   8   9       36.07       30.23      5.86 o 
   0   8   9       72.79       99.05      7.77 o 
   1   8   9      515.37      562.22     13.72 o 
   2   8   9      248.43      229.37      9.78 o 
   3   8   9       49.23       44.60      3.92 o 
   4   8   9        1.02       -0.54      3.10 o 
   5   8   9        4.53        4.45      2.80 o 
  -5   9   9        0.03        0.23      3.69 o 
  -4   9   9       17.16       17.68      4.55 o 
  -3   9   9       13.48       14.84      4.21 o 
  -2   9   9       29.80       27.82      7.61 o 
  -1   9   9       26.19       27.17      7.48 o 
   0   9   9      684.01      742.73     17.07 o 
   1   9   9        1.15        1.31      4.90 o 
   2   9   9        0.05       -2.81      4.44 o 
   3   9   9        2.42        6.46      3.77 o 
   4   9   9       39.26       41.30      5.64 o 
  -4  10   9        0.92        4.92      2.83 o 
  -3  10   9        2.62       -1.71      6.35 o 
  -2  10   9       47.98       44.86      7.78 o 
  -1  10   9       33.58       29.53      7.13 o 
   0  10   9       10.70       12.26      3.87 o 
   1  10   9      221.58      233.15     10.01 o 
   2  10   9        9.87        9.24      5.14 o 
   3  10   9        6.76        4.74      5.69 o 
   4  10   9        1.64        6.67      4.30 o 
  -4  11   9        4.60       -0.23      3.14 o 
  -3  11   9       27.93       25.73      8.83 o 
  -2  11   9        2.37        6.24      6.91 o 
  -1  11   9        0.30        0.14      6.55 o 
   0  11   9       63.28       57.12      3.69 o 
   1  11   9       35.60       39.49      4.00 o 
   2  11   9        2.60        4.58      5.09 o 
   3  11   9       31.69       34.69      3.85 o 
   4  11   9        6.46        5.79      2.37 o 
  -4  12   9        1.23        0.12      3.64 o 
  -3  12   9        3.87        5.67      3.87 o 
  -2  12   9       10.29        5.21      7.14 o 
  -1  12   9        0.07        1.72      3.95 o 
   0  12   9       14.07       12.04      2.85 o 
   1  12   9        6.64        8.23      3.03 o 
   2  12   9        8.63        5.69      4.64 o 
   3  12   9        1.64        3.83      3.04 o 
  -3  13   9        1.07        0.51      3.06 o 
  -2  13   9        7.73        7.61      3.82 o 
  -1  13   9        2.58        0.42      3.21 o 
   0  13   9        9.52        9.70      3.42 o 
   1  13   9       75.62       80.28      4.34 o 
   2  13   9        0.25        1.49      2.90 o 
   3  13   9        1.01       -0.48      2.16 o 
  -3  14   9       19.41       12.19      3.45 o 
  -2  14   9        3.21        3.98      2.18 o 
  -1  14   9       24.47       29.91      3.29 o 
   0  14   9        1.44        2.15      2.47 o 
   1  14   9      136.65      145.51      7.77 o 
   2  14   9        1.07        0.90      4.66 o 
  -2  15   9        7.04        0.52      3.76 o 
  -1  15   9        9.96       10.59      2.44 o 
   0  15   9       22.47       22.68      2.43 o 
   1  15   9        2.94        5.33      4.36 o 
  -6   0  10        3.16        2.49      3.73 o 
  -4   0  10       20.95       23.56      3.03 o 
  -2   0  10        4.72        5.54      2.57 o 
   0   0  10     1067.67     1197.29     14.09 o 
   2   0  10      652.93      543.95     10.25 o 
   4   0  10      167.71      172.80      8.20 o 
  -6   1  10       22.77       26.54      2.96 o 
  -5   1  10       32.35       43.67      3.62 o 
  -4   1  10       20.46       21.05      2.61 o 
  -3   1  10      113.15      133.18      3.31 o 
  -2   1  10      115.49      112.05      7.60 o 
  -1   1  10       26.90       22.47      2.13 o 
   0   1  10     1739.94     1751.55     32.61 o 
   1   1  10      228.18      249.36      6.38 o 
   2   1  10       27.28       22.17      2.74 o 
   3   1  10        2.07       10.74      5.91 o 
   4   1  10      214.93      216.91      5.21 o 
   5   1  10        4.53        5.36      2.00 o 
  -6   2  10       34.12       36.51      4.58 o 
  -5   2  10        1.20        1.02      2.70 o 
  -4   2  10        3.79        3.86      2.84 o 
  -3   2  10        3.98        3.09      2.26 o 
  -2   2  10       14.65       13.41      3.53 o 
  -1   2  10      118.55      119.61      2.95 o 
   0   2  10      838.02      910.02     19.61 o 
   1   2  10      124.27      112.79      3.27 o 
   2   2  10       33.18       30.55      3.83 o 
   3   2  10      405.35      437.18      9.38 o 
   4   2  10      141.62      135.83      6.48 o 
   5   2  10       30.43       30.54      2.25 o 
  -6   3  10        2.87        1.93      3.63 o 
  -5   3  10        1.25        1.91      2.72 o 
  -4   3  10        2.22        4.37      2.89 o 
  -3   3  10        4.83        2.87      2.29 o 
  -2   3  10       27.69       21.85      3.62 o 
  -1   3  10       17.68       14.29      3.54 o 
   0   3  10       35.10       22.11      4.27 o 
   1   3  10      433.79      448.58      5.89 o 
   2   3  10        4.23        7.25      2.74 o 
   3   3  10       30.86       29.52      3.83 o 
   4   3  10        0.31        1.72      2.86 o 
   5   3  10        6.94        6.09      2.98 o 
  -5   4  10        0.93        0.96      3.10 o 
  -4   4  10        0.15       -1.58      3.17 o 
  -3   4  10        3.45        8.46      3.14 o 
  -2   4  10       26.78       23.12      3.89 o 
  -1   4  10       80.72       74.95      4.62 o 
   0   4  10       21.99       33.35      4.72 o 
   1   4  10       78.26       73.92      3.54 o 
   2   4  10       12.36       18.27      3.18 o 
   3   4  10        0.00        1.31      3.34 o 
   4   4  10       73.25       70.59      3.82 o 
   5   4  10       59.72       61.50      3.68 o 
  -5   5  10       20.69       19.88      4.24 o 
  -4   5  10       29.87       34.11      3.24 o 
  -3   5  10       92.08      102.64      3.85 o 
  -2   5  10      611.09      568.04     12.03 o 
  -1   5  10       13.25       10.19      3.44 o 
   0   5  10        0.03        3.72      3.55 o 
   1   5  10      202.70      218.26      8.84 o 
   2   5  10      480.79      501.78      6.58 o 
   3   5  10       29.50       27.91      3.06 o 
   4   5  10        0.02        1.07      3.57 o 
   5   5  10       21.25       27.75      4.39 o 
  -5   6  10        1.67        1.98      2.69 o 
  -4   6  10       45.58       42.19      3.83 o 
  -3   6  10       15.39       16.66      3.08 o 
  -2   6  10       14.31       18.37      6.04 o 
  -1   6  10       10.22       13.01      3.97 o 
   0   6  10       57.15       50.74      5.31 o 
   1   6  10       18.85       32.56      5.23 o 
   2   6  10        4.31        1.79      2.83 o 
   3   6  10      138.87      114.90      5.20 o 
   4   6  10       75.20       57.08      4.31 o 
   5   6  10        0.79       -1.82      2.31 o 
  -5   7  10        5.71        2.92      2.88 o 
  -4   7  10        4.81        8.34      3.12 o 
  -3   7  10       22.39       28.80      3.72 o 
  -2   7  10        2.42        2.64      6.04 o 
  -1   7  10      170.02      193.26      9.44 o 
   0   7  10      677.06      636.74     12.76 o 
   1   7  10      596.95      714.43     26.34 o 
   2   7  10      262.91      283.44      7.06 o 
   3   7  10       12.10       11.06      3.28 o 
   4   7  10       13.18        8.72      3.24 o 
   5   7  10       25.15       19.72      2.80 o 
  -5   8  10        0.08        3.10      3.20 o 
  -4   8  10       31.25       27.74      4.44 o 
  -3   8  10       14.99       18.12      3.66 o 
  -2   8  10        0.42        6.28      7.05 o 
  -1   8  10        1.21        7.40      6.36 o 
   0   8  10      159.89      174.65      9.27 o 
   1   8  10        1.05        4.81      3.24 o 
   2   8  10       31.53       30.71      3.66 o 
   3   8  10      157.12      147.84      7.32 o 
   4   8  10        2.98        0.98      2.89 o 
  -5   9  10        2.89        1.19      3.12 o 
  -4   9  10       38.40       39.00      4.18 o 
  -3   9  10        6.50        4.41      3.46 o 
  -2   9  10       64.47       57.40      7.88 o 
  -1   9  10       48.17       45.33      7.83 o 
   0   9  10      602.15      667.60     25.14 o 
   1   9  10       99.39       94.65      7.56 o 
   2   9  10       13.83       10.43      5.51 o 
   3   9  10        0.01       -1.48      3.49 o 
   4   9  10       33.86       36.64      4.99 o 
  -4  10  10        2.46        3.71      2.81 o 
  -3  10  10        0.78        1.46      4.35 o 
  -2  10  10        0.58        1.47      7.29 o 
  -1  10  10       56.15       52.63      3.75 o 
   0  10  10      531.44      575.76     10.50 o 
   1  10  10       13.39       14.10      5.30 o 
   2  10  10       12.01       14.52      5.12 o 
   3  10  10       83.16       66.37      6.59 o 
   4  10  10       26.73       32.03      4.20 o 
  -4  11  10        4.00        3.68      4.16 o 
  -3  11  10        2.77        0.24      3.96 o 
  -2  11  10        4.77        5.74      4.26 o 
  -1  11  10       21.37       17.26      4.42 o 
   0  11  10        8.60        2.46      2.82 o 
   1  11  10      120.59      122.67      7.87 o 
   2  11  10        7.21        5.82      4.80 o 
   3  11  10       56.08       64.15      4.22 o 
   4  11  10        6.03        4.92      2.67 o 
  -4  12  10        1.09       -2.06      2.67 o 
  -3  12  10        0.26       -0.33      3.53 o 
  -2  12  10        0.07        1.49      3.93 o 
  -1  12  10      100.56      104.06      8.63 o 
   0  12  10       59.25       66.50      3.51 o 
   1  12  10       21.75       26.68      5.40 o 
   2  12  10        6.89        4.56      4.32 o 
   3  12  10        8.75       13.62      2.92 o 
  -3  13  10        0.11        0.25      2.76 o 
  -2  13  10        0.05       -1.48      3.49 o 
  -1  13  10       70.10       69.42      4.22 o 
   0  13  10       95.19      111.49      3.95 o 
   1  13  10       37.15       46.31      5.04 o 
   2  13  10        4.02        1.67      2.69 o 
  -2  14  10        0.33        2.25      2.14 o 
  -1  14  10        0.01       -0.53      2.33 o 
   0  14  10       24.80       31.74      2.49 o 
   1  14  10       36.58       36.21      5.76 o 
   2  14  10       15.08       11.47      4.03 o 
  -1  15  10       10.25        9.14      3.61 o 
   0  15  10      103.37      106.88      4.66 o 
   1  15  10        7.21        5.56      3.62 o 
  -5   0  11        9.05        8.55      5.78 o 
  -3   0  11      571.89      662.06      7.46 o 
  -1   0  11     1318.77     1139.84     13.08 o 
   3   0  11     1076.50      998.01     17.26 o 
   5   0  11        6.53        4.55      2.65 o 
  -6   1  11        3.84        7.97      3.37 o 
  -5   1  11       23.08       24.51      3.36 o 
  -4   1  11        6.39        6.24      2.38 o 
  -3   1  11      216.56      258.84      4.98 o 
  -2   1  11        1.35        7.89      3.51 o 
  -1   1  11        3.17        2.51      1.81 o 
   0   1  11     1176.22     1205.52     36.19 o 
   1   1  11       14.21       19.57      2.63 o 
   2   1  11        0.26        2.78      2.61 o 
   3   1  11     1213.17     1134.08     57.68 o 
   4   1  11       23.18       22.07      3.03 o 
   5   1  11        6.54        5.43      1.83 o 
  -6   2  11        4.88        6.13      3.49 o 
  -5   2  11        3.71        4.07      2.93 o 
  -4   2  11       15.74       19.62      2.62 o 
  -3   2  11        0.39        2.43      2.45 o 
  -2   2  11      233.75      207.96      7.06 o 
  -1   2  11      178.15      165.31      6.36 o 
   0   2  11       87.09       78.80      3.50 o 
   1   2  11       95.79      115.05      4.01 o 
   2   2  11        3.40        3.79      2.79 o 
   3   2  11      921.29      846.61     31.82 o 
   4   2  11       53.54       51.08      4.38 o 
   5   2  11        8.27        7.20      2.21 o 
  -5   3  11        0.41        1.03      2.89 o 
  -4   3  11       11.79       10.20      3.05 o 
  -3   3  11       27.21       28.88      2.67 o 
  -2   3  11       21.73       21.68      3.46 o 
  -1   3  11      447.55      395.95      9.18 o 
   0   3  11       15.28       26.46      4.64 o 
   1   3  11       22.40       24.21      2.84 o 
   2   3  11       45.87       43.34      3.07 o 
   3   3  11        2.15        0.59      3.50 o 
   4   3  11        5.68        4.88      3.41 o 
   5   3  11       19.21       17.58      2.96 o 
  -5   4  11       28.81       31.29      3.17 o 
  -4   4  11        7.83        5.86      2.91 o 
  -3   4  11       70.32       74.31      3.12 o 
  -2   4  11       11.17        8.58      5.46 o 
  -1   4  11        0.72       -0.68      2.97 o 
   0   4  11       21.86       21.25      4.07 o 
   1   4  11       51.52       52.02      3.36 o 
   2   4  11       14.41       16.49      2.77 o 
   3   4  11       15.74       11.49      3.56 o 
   4   4  11       39.51       33.71      3.15 o 
   5   4  11        2.15       -0.30      2.47 o 
  -5   5  11        1.30        4.74      3.42 o 
  -4   5  11       75.27       75.16      3.75 o 
  -3   5  11       31.37       35.43      3.23 o 
  -2   5  11       26.88       28.64      2.61 o 
  -1   5  11      103.96      101.81      6.08 o 
   0   5  11        4.75        3.50      4.31 o 
   1   5  11      227.53      228.78      5.51 o 
   2   5  11      238.12      252.99      4.71 o 
   3   5  11        8.20        9.10      2.84 o 
   4   5  11        4.63        6.46      3.29 o 
   5   5  11        0.76        2.27      2.28 o 
  -5   6  11        0.19        1.67      2.35 o 
  -4   6  11       24.97       26.08      3.68 o 
  -3   6  11        1.87        2.03      2.97 o 
  -2   6  11       99.11      119.88      6.94 o 
  -1   6  11       50.79       57.69      4.58 o 
   0   6  11        7.59        4.01      3.20 o 
   1   6  11       42.57       48.78      8.32 o 
   2   6  11       35.21       45.78      3.27 o 
   3   6  11       35.22       28.16      3.76 o 
   4   6  11       19.07       14.27      3.39 o 
   5   6  11        8.73       12.92      2.69 o 
  -5   7  11       11.68       10.45      2.66 o 
  -4   7  11       11.54       10.06      4.12 o 
  -3   7  11       12.45       12.30      3.54 o 
  -2   7  11        2.66        2.95      4.31 o 
  -1   7  11      809.85      860.63     18.11 o 
   0   7  11      162.63      199.74     18.20 o 
   1   7  11        9.29       11.67      3.15 o 
   2   7  11      151.47      142.15      5.49 o 
   3   7  11        0.48        0.53      3.04 o 
   4   7  11        3.97        5.45      3.00 o 
  -5   8  11        9.64       14.37      3.75 o 
  -4   8  11       70.62       57.15      4.70 o 
  -3   8  11       37.94       28.55      3.99 o 
  -2   8  11       48.65       45.88      5.15 o 
  -1   8  11       24.54       22.91      4.47 o 
   0   8  11      287.45      297.88     12.02 o 
   1   8  11       26.24       28.95      3.14 o 
   2   8  11      174.39      177.23      5.83 o 
   3   8  11        1.41        2.19      3.01 o 
   4   8  11       71.74       72.44      3.58 o 
  -4   9  11       24.45       21.98      3.77 o 
  -3   9  11        1.87        1.78      3.18 o 
  -2   9  11       63.50       66.77      5.49 o 
  -1   9  11        8.30       11.96      4.53 o 
   0   9  11      170.15      159.56      6.44 o 
   1   9  11        3.69        7.41      4.58 o 
   2   9  11       87.25       80.23      7.32 o 
   3   9  11       70.37       66.11      4.86 o 
   4   9  11        0.24       -2.07      3.77 o 
  -4  10  11       32.03       23.76      5.23 o 
  -3  10  11       34.17       35.51      4.63 o 
  -2  10  11       26.88       18.86      4.45 o 
  -1  10  11       28.21       32.30      3.37 o 
   0  10  11        7.97        3.90      4.03 o 
   1  10  11       43.04       47.92      6.24 o 
   2  10  11        0.36       -0.75      4.73 o 
   3  10  11       25.12       22.90      3.72 o 
   4  10  11        2.22        4.15      3.13 o 
  -4  11  11        0.42        1.65      3.64 o 
  -3  11  11        0.01        3.46      3.87 o 
  -2  11  11       24.97       25.16      4.52 o 
  -1  11  11        0.01        2.55      4.04 o 
   0  11  11       63.21       74.66      5.12 o 
   1  11  11       15.55        7.48      5.26 o 
   2  11  11       61.56       59.03      6.27 o 
   3  11  11        8.71        8.58      3.06 o 
  -3  12  11       15.90       17.30      3.47 o 
  -2  12  11        2.99        1.40      4.07 o 
  -1  12  11        2.52        4.77      4.12 o 
   0  12  11        9.94       11.69      3.45 o 
   1  12  11       68.43       67.68      6.01 o 
   2  12  11       26.18       26.46      3.63 o 
   3  12  11        0.91        1.60      2.29 o 
  -3  13  11        0.83        1.03      2.32 o 
  -2  13  11        5.48        4.39      2.02 o 
  -1  13  11        1.78        4.37      2.81 o 
   0  13  11        3.21        4.69      2.80 o 
   1  13  11       27.00       30.22      4.43 o 
   2  13  11       11.70       12.90      2.73 o 
  -2  14  11        5.40        2.85      4.30 o 
  -1  14  11        0.99        0.14      4.68 o 
   0  14  11       14.25       16.67      3.08 o 
   1  14  11        1.08        6.58      4.87 o 
   2  14  11       11.98       11.15      3.29 o 
  -4   0  12      161.12      157.10      6.10 o 
   0   0  12      533.80      562.11     10.81 o 
   2   0  12     1056.14      985.64     17.20 o 
   4   0  12      244.33      229.16      6.46 o 
  -5   1  12        1.53       -0.37      2.81 o 
  -4   1  12        0.23        2.67      2.54 o 
  -3   1  12        1.87        2.59      2.40 o 
  -2   1  12        1.94       -0.50      3.41 o 
  -1   1  12       87.02       92.51      5.06 o 
   0   1  12       92.04      104.08      4.99 o 
   1   1  12      232.48      259.33      6.05 o 
   2   1  12      349.97      324.31     12.14 o 
   3   1  12        1.16        3.30      3.24 o 
   4   1  12      136.21      133.62      5.18 o 
   5   1  12        9.54       14.34      1.79 o 
  -5   2  12        1.30        1.49      2.85 o 
  -4   2  12       55.42       55.38      3.00 o 
  -3   2  12        2.00        0.59      2.56 o 
  -2   2  12       44.10       52.15      3.16 o 
  -1   2  12      120.68      113.50      5.50 o 
   0   2  12       67.45       66.97      5.26 o 
   1   2  12        4.63       13.70      4.60 o 
   2   2  12      146.82      155.84      5.51 o 
   3   2  12      106.70       97.93      5.70 o 
   4   2  12        9.00       10.57      2.69 o 
   5   2  12       18.31       19.81      2.76 o 
  -5   3  12        7.34        6.00      2.84 o 
  -4   3  12        5.10        4.92      2.97 o 
  -3   3  12        0.11        1.15      2.49 o 
  -2   3  12        0.00        0.87      2.27 o 
  -1   3  12        0.48       -1.78      3.28 o 
   0   3  12       49.43       51.09      5.02 o 
   1   3  12        1.37        2.15      4.52 o 
   2   3  12       17.17       20.26      2.95 o 
   3   3  12      303.91      299.95      7.48 o 
   4   3  12       37.62       30.73      3.92 o 
   5   3  12       21.35       23.33      2.72 o 
  -5   4  12        2.55        1.36      2.57 o 
  -4   4  12        0.26        1.28      2.92 o 
  -3   4  12        4.63        6.47      2.52 o 
  -2   4  12        8.59       11.84      2.38 o 
  -1   4  12      130.52      101.05      5.73 o 
   0   4  12       42.41       39.39      4.81 o 
   1   4  12      108.79      141.15      7.75 o 
   2   4  12      440.60      460.35      7.20 o 
   3   4  12        1.47        0.10      3.33 o 
   4   4  12        6.57        5.36      2.69 o 
   5   4  12       11.68       13.17      3.85 o 
  -5   5  12       15.15       15.06      3.75 o 
  -4   5  12        0.08       -0.73      2.73 o 
  -3   5  12       19.01       19.95      2.48 o 
  -2   5  12      161.45      178.78      4.44 o 
  -1   5  12       55.43       71.34      4.74 o 
   0   5  12       44.56       50.48      7.10 o 
   1   5  12      335.81      377.16      9.53 o 
   2   5  12      107.46      108.31      3.57 o 
   3   5  12       43.43       39.48      3.21 o 
   4   5  12       60.32       65.36      4.07 o 
   5   5  12        0.13       -0.72      1.86 o 
  -5   6  12        0.02       -1.73      2.09 o 
  -4   6  12        8.28        8.61      3.42 o 
  -3   6  12       72.25       59.43      5.06 o 
  -2   6  12        1.47       -3.30      3.30 o 
  -1   6  12      343.32      364.89      7.88 o 
   0   6  12      202.11      222.67     11.61 o 
   1   6  12        3.68        3.71      3.67 o 
   2   6  12        2.85        0.83      3.26 o 
   3   6  12       58.97       55.29      4.23 o 
   4   6  12        9.18        6.00      2.98 o 
  -5   7  12        5.26        3.04      3.36 o 
  -4   7  12       66.84       60.45      4.79 o 
  -3   7  12       88.12       95.81      9.02 o 
  -2   7  12        0.03        2.23      4.50 o 
  -1   7  12       69.21       76.78      4.13 o 
   0   7  12      598.89      674.76     41.73 o 
   1   7  12      186.44      217.94      6.75 o 
   2   7  12      104.23       96.67      4.91 o 
   3   7  12      287.08      274.75      7.23 o 
   4   7  12        4.27        3.31      2.71 o 
  -5   8  12       41.18       36.19      3.46 o 
  -4   8  12       12.35       14.98      5.52 o 
  -3   8  12       34.63       38.26      3.87 o 
  -2   8  12        6.64        5.52      4.30 o 
  -1   8  12       31.80       29.38      4.79 o 
   0   8  12      109.84      100.82      8.84 o 
   1   8  12      345.39      380.01     10.05 o 
   2   8  12        0.88        2.90      3.19 o 
   3   8  12       15.93       15.24      3.14 o 
   4   8  12        1.44        2.19      2.30 o 
  -4   9  12       16.32       21.63      5.20 o 
  -3   9  12       33.34       26.62      4.77 o 
  -2   9  12       39.46       37.90      5.18 o 
  -1   9  12      316.56      361.67     18.31 o 
   0   9  12       32.58       35.02      4.68 o 
   1   9  12       64.67       70.95      6.76 o 
   2   9  12        2.93       -0.24      4.82 o 
   3   9  12        4.14        5.44      3.17 o 
   4   9  12        4.26       10.51      3.54 o 
  -4  10  12        0.70        1.22      2.74 o 
  -3  10  12        3.76        3.27      3.80 o 
  -2  10  12       29.32       24.82      4.70 o 
  -1  10  12        3.19        8.04      3.11 o 
   0  10  12       11.16        9.51      4.32 o 
   1  10  12       44.10       50.96      9.87 o 
   2  10  12       16.66       15.96      5.31 o 
   3  10  12        8.62        6.81      3.10 o 
   4  10  12        0.70       -2.24      2.24 o 
  -4  11  12        1.66        5.60      2.96 o 
  -3  11  12        5.42        7.52      3.78 o 
  -2  11  12        0.87        2.05      4.08 o 
  -1  11  12       53.39       56.66      4.86 o 
   0  11  12       76.62       77.92      6.61 o 
   1  11  12      114.83      124.61      7.69 o 
   2  11  12       25.92       24.89      5.06 o 
   3  11  12        4.06        3.42      2.50 o 
  -3  12  12        0.15        1.50      2.96 o 
  -2  12  12       14.42       18.91      3.77 o 
  -1  12  12       78.75      104.24      8.28 o 
   0  12  12       12.51       10.75      3.46 o 
   1  12  12       11.94        9.66      4.42 o 
   2  12  12        3.84        3.41      2.27 o 
   3  12  12        3.25        1.56      2.40 o 
  -2  13  12       26.88       24.11      3.00 o 
  -1  13  12       20.18       29.03      5.91 o 
   0  13  12       55.57       52.62      5.78 o 
   1  13  12        0.64        5.15      3.52 o 
   2  13  12        3.33        5.39      2.16 o 
  -2  14  12        0.26        3.54      3.53 o 
  -1  14  12       11.27       12.37      4.15 o 
   0  14  12        1.33       -2.68      4.22 o 
   1  14  12        0.10        3.27      4.02 o 
  -5   0  13        5.34        5.98      5.40 o 
  -3   0  13       22.12       28.48      3.58 o 
  -1   0  13      355.29      357.96      8.17 o 
   1   0  13      161.36      156.29      7.50 o 
   3   0  13      138.99      127.03      7.58 o 
   5   0  13        0.29       -0.71      1.99 o 
  -5   1  13        0.29        3.70      2.68 o 
  -4   1  13       48.82       49.84      2.97 o 
  -3   1  13       28.36       32.62      2.64 o 
  -2   1  13      237.27      246.66      4.11 o 
  -1   1  13        3.87       -0.22      3.26 o 
   0   1  13       52.43       55.14      4.93 o 
   1   1  13       12.22       15.13      2.97 o 
   2   1  13        0.01        1.56      3.11 o 
   3   1  13       79.49       75.24      3.73 o 
   4   1  13       56.52       57.21      3.41 o 
   5   1  13        0.68        1.84      2.13 o 
  -5   2  13        5.18        2.99      2.72 o 
  -4   2  13        5.49        1.51      2.52 o 
  -3   2  13       61.88       60.48      3.19 o 
  -2   2  13       70.24       73.77      2.82 o 
  -1   2  13      405.46      382.07      9.35 o 
   0   2  13      213.35      207.17      7.98 o 
   1   2  13        1.82        3.23      4.64 o 
   2   2  13     1219.78     1159.95     58.49 o 
   3   2  13       46.27       50.82      3.43 o 
   4   2  13       17.75       20.11      2.59 o 
   5   2  13        1.21        3.56      2.10 o 
  -5   3  13        0.97       -0.81      2.60 o 
  -4   3  13       65.03       77.62      3.18 o 
  -3   3  13       11.90        9.61      2.85 o 
  -2   3  13       20.51       21.58      2.68 o 
  -1   3  13       24.36       28.16      3.31 o 
   0   3  13        3.82        6.91      4.03 o 
   1   3  13      237.09      266.39     13.11 o 
   2   3  13       67.36       66.39      4.59 o 
   3   3  13       70.89       69.12      4.56 o 
   4   3  13      108.31      107.66     10.28 o 
   5   3  13       29.10       33.58      2.40 o 
  -5   4  13        3.15        2.86      2.97 o 
  -4   4  13       29.64       31.10      3.22 o 
  -3   4  13        6.94       10.89      2.86 o 
  -2   4  13      400.86      423.76      8.24 o 
  -1   4  13      111.33      118.81      3.80 o 
   0   4  13       18.60       18.42      3.95 o 
   1   4  13        7.51       15.26      3.89 o 
   2   4  13      149.28      152.33      4.70 o 
   3   4  13      120.30      118.14      5.30 o 
   4   4  13        0.54       -1.22      2.99 o 
   5   4  13        1.13       -0.33      1.72 o 
  -5   5  13       17.85       21.59      3.06 o 
  -4   5  13        0.57        2.08      3.77 o 
  -3   5  13        1.73        4.32      2.82 o 
  -2   5  13       27.92       29.15      4.81 o 
  -1   5  13      348.43      399.93      6.84 o 
   0   5  13      396.01      415.06     25.56 o 
   1   5  13      419.16      446.76      9.14 o 
   2   5  13       22.59       16.78      2.53 o 
   3   5  13       43.38       38.19      3.80 o 
   4   5  13       31.03       35.19      5.93 o 
  -5   6  13        0.32       -1.52      3.51 o 
  -4   6  13       40.26       41.33      4.57 o 
  -3   6  13        4.19        4.10      4.53 o 
  -2   6  13       39.29       40.38      4.83 o 
  -1   6  13      117.54      139.31      4.98 o 
   0   6  13      141.12      160.93      6.25 o 
   1   6  13        5.81        4.96      3.99 o 
   2   6  13      158.96      141.69      5.54 o 
   3   6  13       23.07       29.65      3.61 o 
   4   6  13        1.52        1.53      2.68 o 
  -5   7  13       23.32       18.04      3.30 o 
  -4   7  13       40.17       32.75      6.25 o 
  -3   7  13        5.85        6.26      4.53 o 
  -2   7  13        6.65        1.52      3.21 o 
  -1   7  13      237.56      249.10      6.98 o 
   0   7  13      156.90      176.47      6.44 o 
   1   7  13        9.26       14.84      3.29 o 
   2   7  13       89.04       81.36      8.25 o 
   3   7  13       28.05       25.89      3.67 o 
   4   7  13       11.31       12.29      2.64 o 
  -4   8  13        3.23        2.50      5.13 o 
  -3   8  13       41.62       44.57      5.13 o 
  -2   8  13       17.89       16.22      4.47 o 
  -1   8  13        3.48        5.36      4.33 o 
   0   8  13      607.49      707.55     19.95 o 
   1   8  13       57.56       58.46      3.00 o 
   2   8  13       11.63       14.95      3.31 o 
   3   8  13        3.56        5.11      2.69 o 
   4   8  13        2.81        0.38      1.83 o 
  -4   9  13       24.16       19.43      3.15 o 
  -3   9  13        0.11       -1.33      4.16 o 
  -2   9  13        1.17        1.24      4.48 o 
  -1   9  13       37.33       34.48      4.84 o 
   0   9  13        1.79        2.11      4.08 o 
   1   9  13       22.39       28.21      5.86 o 
   2   9  13        8.99       11.95      5.28 o 
   3   9  13        1.58       -3.74      3.74 o 
   4   9  13        0.32       -0.39      2.32 o 
  -4  10  13        6.81        6.11      2.23 o 
  -3  10  13        0.32        2.54      3.68 o 
  -2  10  13        5.71        5.84      4.23 o 
  -1  10  13        0.40        3.79      3.84 o 
   0  10  13        6.13        9.26      4.28 o 
   1  10  13       57.72       60.75      4.52 o 
   2  10  13        0.07       -3.68      4.66 o 
   3  10  13        4.23        4.04      5.92 o 
  -3  11  13        2.99        3.05      3.11 o 
  -2  11  13       11.84       17.20      3.98 o 
  -1  11  13       13.75       12.71      3.43 o 
   0  11  13       42.93       38.00      4.25 o 
   1  11  13       18.79       18.61      5.06 o 
   2  11  13       74.74       77.07      5.86 o 
   3  11  13       15.28       16.78      3.14 o 
  -3  12  13        2.87        5.15      2.38 o 
  -2  12  13       38.19       26.72      4.61 o 
  -1  12  13        3.32        2.26      5.86 o 
   0  12  13       26.14       24.79      3.39 o 
   1  12  13        0.01       -0.81      3.97 o 
   2  12  13        0.70        0.47      2.57 o 
  -2  13  13        0.05        0.49      4.07 o 
  -1  13  13        3.46        1.38      5.17 o 
   0  13  13        0.25        0.87      2.19 o 
   1  13  13        4.08        2.78      2.97 o 
   2  13  13        0.97        2.26      2.91 o 
   0  14  13        9.35        7.80      3.47 o 
  -4   0  14       26.66       26.87      4.23 o 
  -2   0  14       38.22       44.41      3.91 o 
   0   0  14      162.07      180.37      5.74 o 
   2   0  14       54.87       53.77      5.88 o 
   4   0  14       17.13       15.84      3.22 o 
  -5   1  14        6.07        4.67      2.51 o 
  -4   1  14        0.53        1.36      2.83 o 
  -3   1  14       81.55       74.76      3.38 o 
  -2   1  14      306.35      299.61      6.20 o 
  -1   1  14        0.00       -0.02      2.59 o 
   0   1  14      229.47      268.43      5.85 o 
   1   1  14       52.57       65.23      7.64 o 
   2   1  14      574.07      562.72      9.33 o 
   3   1  14       66.57       69.60      3.62 o 
   4   1  14       51.07       51.98      2.85 o 
   5   1  14        6.26        8.04      2.55 o 
  -5   2  14        5.08        8.72      2.53 o 
  -4   2  14       21.48       19.74      2.62 o 
  -3   2  14       13.88       12.49      2.65 o 
  -2   2  14       20.53       24.48      2.46 o 
  -1   2  14       38.03       42.62      3.01 o 
   0   2  14       96.23      108.13      4.44 o 
   1   2  14      166.98      184.69     10.95 o 
   2   2  14        0.20        0.22      3.15 o 
   3   2  14        2.92        0.85      2.63 o 
   4   2  14        0.05        0.21      1.92 o 
   5   2  14        4.19        2.82      2.30 o 
  -5   3  14       13.80       11.50      2.99 o 
  -4   3  14        5.91        6.74      2.42 o 
  -3   3  14       46.37       52.17      3.19 o 
  -2   3  14      101.51      121.92      3.38 o 
  -1   3  14      116.62      127.31      3.94 o 
   0   3  14      101.34      112.72      5.55 o 
   1   3  14       35.07       27.02      5.13 o 
   2   3  14      459.21      479.81      9.46 o 
   3   3  14       62.00       50.67      4.31 o 
   4   3  14        3.75        6.84      3.20 o 
  -5   4  14        1.99        2.68      2.76 o 
  -4   4  14        2.14        2.90      2.72 o 
  -3   4  14        2.84        2.95      2.60 o 
  -2   4  14        9.25       11.07      2.63 o 
  -1   4  14      341.15      364.08      6.76 o 
   0   4  14      149.01      159.81      9.31 o 
   1   4  14       21.99       24.20      4.89 o 
   2   4  14      156.63      146.36      7.10 o 
   3   4  14      143.48      137.43      5.49 o 
   4   4  14       35.75       41.29      5.04 o 
  -5   5  14        0.14        3.15      3.63 o 
  -4   5  14       10.58       11.32      3.19 o 
  -3   5  14        5.62        6.39      3.23 o 
  -2   5  14        0.93       -2.84      3.45 o 
  -1   5  14      393.18      402.54      7.17 o 
   0   5  14        0.07       -1.24      4.42 o 
   1   5  14      206.49      197.77     19.08 o 
   2   5  14       45.56       49.50      3.54 o 
   3   5  14        0.58       -0.19      4.90 o 
   4   5  14        3.73        3.43      2.48 o 
  -5   6  14        0.28       -0.29      2.87 o 
  -4   6  14        1.65        1.93      2.77 o 
  -3   6  14        0.19        0.46      4.35 o 
  -2   6  14        2.58        3.05      4.71 o 
  -1   6  14      229.94      244.81      5.93 o 
   0   6  14       16.69       14.05      4.99 o 
   1   6  14      237.62      250.09      7.46 o 
   2   6  14      248.28      235.44      8.79 o 
   3   6  14        3.75        0.96      2.88 o 
   4   6  14        0.01        0.81      2.35 o 
  -4   7  14        8.65        8.25      4.69 o 
  -3   7  14        0.98        1.56      4.33 o 
  -2   7  14      169.30      174.78      8.59 o 
  -1   7  14       74.57       85.02      4.29 o 
   0   7  14       78.28       78.71      6.55 o 
   1   7  14      178.65      187.74      7.11 o 
   2   7  14       10.13        7.89      3.39 o 
   3   7  14       19.43       19.58      4.14 o 
   4   7  14        3.15        6.41      2.03 o 
  -4   8  14        6.40        6.92      3.24 o 
  -3   8  14        2.28        5.10      3.22 o 
  -2   8  14       11.14        8.98      3.17 o 
  -1   8  14       73.60       77.26     10.00 o 
   0   8  14       98.25      100.86      5.69 o 
   1   8  14       59.80       63.92      3.13 o 
   2   8  14       23.24       22.85      3.40 o 
   3   8  14        7.03        9.20      2.54 o 
  -4   9  14        0.16        1.19      2.50 o 
  -3   9  14        0.07        1.32      2.83 o 
  -2   9  14        3.28        3.93      3.15 o 
  -1   9  14       76.41       76.90      5.42 o 
   0   9  14      140.73      162.65      7.05 o 
   1   9  14      164.71      175.74     10.74 o 
   2   9  14       65.86       59.45      6.18 o 
  -3  10  14        3.41        4.13      2.31 o 
  -2  10  14        1.63       -1.77      3.80 o 
  -1  10  14       90.58       98.11      5.23 o 
   0  10  14        2.44        2.99      3.75 o 
   1  10  14       18.39       26.05      3.91 o 
   2  10  14      125.68      131.40      7.05 o 
   3  10  14        1.08       -0.18      3.30 o 
  -3  11  14        5.25        4.52      2.72 o 
  -2  11  14        1.13        2.96      3.36 o 
  -1  11  14        5.81        2.31      3.60 o 
   0  11  14        0.09       -0.53      3.30 o 
   1  11  14       32.71       35.12      5.18 o 
   2  11  14        6.65        9.33      3.84 o 
  -2  12  14        4.01        7.55      4.51 o 
  -1  12  14        2.41        7.06      5.56 o 
   0  12  14       26.10       23.99      5.10 o 
   1  12  14       32.47       28.11      4.11 o 
   2  12  14        0.05        2.51      2.04 o 
  -2  13  14        4.23       -1.20      3.03 o 
  -1  13  14       27.04       33.14      4.74 o 
   0  13  14        6.44        6.28      1.91 o 
   1  13  14       28.96       32.35      4.24 o 
  -5   0  15        3.29        2.67      4.44 o 
  -3   0  15        6.78        4.09      4.21 o 
  -1   0  15       11.04       18.75      5.89 o 
   1   0  15        0.13        0.44      4.96 o 
   3   0  15      562.72      549.32      9.10 o 
  -5   1  15        0.80        0.00      2.52 o 
  -4   1  15        0.00        1.28      2.78 o 
  -3   1  15      118.84      117.12      3.87 o 
  -2   1  15       27.66       23.36      2.72 o 
  -1   1  15       94.76       99.60      4.23 o 
   0   1  15       11.52       12.23      2.98 o 
   1   1  15       25.87       30.32      4.52 o 
   2   1  15      185.97      153.93      5.90 o 
   3   1  15        9.36        8.21      2.36 o 
   4   1  15       15.35       16.89      2.01 o 
  -5   2  15        0.06       -0.05      2.44 o 
  -4   2  15        0.09        0.33      2.67 o 
  -3   2  15        4.32        3.02      2.69 o 
  -2   2  15        0.00       -0.26      2.58 o 
  -1   2  15      224.97      202.08      4.69 o 
   0   2  15       53.03       59.91      4.07 o 
   1   2  15      124.05      136.22     17.60 o 
   2   2  15      200.91      208.33      5.62 o 
   3   2  15       53.79       62.49      4.10 o 
   4   2  15       19.24       24.90      2.54 o 
  -5   3  15       18.09       19.20      2.67 o 
  -4   3  15        0.00       -0.23      2.66 o 
  -3   3  15        2.41        0.16      2.57 o 
  -2   3  15       47.05       52.69      3.06 o 
  -1   3  15      338.64      312.11      5.61 o 
   0   3  15       69.27       61.40      4.86 o 
   1   3  15      113.13      103.54      7.43 o 
   2   3  15      113.45      120.18      3.91 o 
   3   3  15       14.37       12.86      3.55 o 
   4   3  15       12.92       20.90      6.31 o 
  -5   4  15        0.00        1.22      3.09 o 
  -4   4  15        0.53        2.45      3.05 o 
  -3   4  15        2.83       -0.17      3.43 o 
  -2   4  15        0.06       -1.43      2.65 o 
  -1   4  15       93.73       98.11      3.74 o 
   0   4  15        0.07        0.91      3.93 o 
   1   4  15      168.21      193.65      9.42 o 
   2   4  15        1.03        0.92      2.27 o 
   3   4  15       29.37       26.82      5.52 o 
   4   4  15        2.15        1.86      2.52 o 
  -4   5  15       27.82       21.61      3.07 o 
  -3   5  15        0.05       -2.63      2.78 o 
  -2   5  15      153.63      147.96      5.23 o 
  -1   5  15      236.54      242.86      6.04 o 
   0   5  15       23.55       23.26      4.51 o 
   1   5  15       86.15       75.31      6.97 o 
   2   5  15       54.56       46.86      4.07 o 
   3   5  15        4.84        7.31      4.54 o 
   4   5  15       21.05       20.33      2.53 o 
  -4   6  15        1.28       -2.26      3.33 o 
  -3   6  15        5.66        4.74      3.24 o 
  -2   6  15      266.80      286.14      6.47 o 
  -1   6  15      165.86      171.78      5.77 o 
   0   6  15       74.21       71.35      5.07 o 
   1   6  15       21.97       21.66      4.40 o 
   2   6  15        2.09        2.14      3.16 o 
   3   6  15        6.14       10.73      2.73 o 
   4   6  15       25.26       24.33      2.25 o 
  -4   7  15        9.07        5.89      3.11 o 
  -3   7  15        9.28        9.12      3.25 o 
  -2   7  15        1.14       -1.97      2.56 o 
  -1   7  15       85.23       98.04      4.47 o 
   0   7  15        0.00       -1.29      3.64 o 
   1   7  15       73.10       73.88      4.04 o 
   2   7  15       29.36       24.88      3.47 o 
   3   7  15        0.08       -0.72      2.57 o 
   4   7  15        1.25        1.09      2.21 o 
  -4   8  15        0.01        2.67      2.63 o 
  -3   8  15       20.49       16.36      3.09 o 
  -2   8  15       22.57       23.52      3.47 o 
  -1   8  15        0.94        3.87      2.97 o 
   0   8  15      208.02      228.43      7.43 o 
   1   8  15       12.48       10.16      2.43 o 
   2   8  15        0.12       -0.91      2.74 o 
   3   8  15        0.74        4.78      2.86 o 
  -4   9  15        5.50        6.21      2.89 o 
  -3   9  15        5.35        6.45      2.54 o 
  -2   9  15       46.01       43.99      3.31 o 
  -1   9  15      108.04      124.90     16.25 o 
   0   9  15       69.53       61.72      4.97 o 
   1   9  15       24.45       27.50      4.09 o 
   2   9  15       14.06       17.94      4.66 o 
   3   9  15        2.52        7.67      3.43 o 
  -3  10  15       17.62       10.89      2.25 o 
  -2  10  15       10.08       13.18      3.60 o 
  -1  10  15        9.12       11.80      3.58 o 
   0  10  15       32.19       38.28      4.19 o 
   1  10  15        0.70        3.31      4.40 o 
   2  10  15       59.02       57.80      5.12 o 
   3  10  15        0.49        4.27      2.51 o 
  -2  11  15       58.90       61.12      3.78 o 
  -1  11  15       13.84       15.15      2.98 o 
   0  11  15        0.59       -0.18      3.12 o 
   1  11  15       29.80       26.46      4.58 o 
   2  11  15        0.00        1.03      2.28 o 
  -2  12  15        8.93        4.85      4.08 o 
  -1  12  15       49.98       63.37      5.55 o 
   0  12  15       12.88       13.43      2.60 o 
   1  12  15       24.26       22.09      3.50 o 
  -4   0  16        2.59        3.01      3.73 o 
  -2   0  16       34.32       24.56      6.54 o 
   0   0  16        1.80        2.02      5.17 o 
   2   0  16        2.64        0.34      2.59 o 
   4   0  16       12.68       14.15      2.51 o 
  -4   1  16        1.97        4.30      2.60 o 
  -3   1  16        0.06        0.39      3.04 o 
  -2   1  16        2.48        2.91      3.43 o 
  -1   1  16       24.73       18.77      4.12 o 
   0   1  16       23.93       29.12      4.60 o 
   1   1  16        0.93       -0.69      3.02 o 
   2   1  16        0.22        1.63      1.89 o 
   3   1  16       15.65       12.98      2.22 o 
   4   1  16        5.80        2.76      1.57 o 
  -4   2  16       45.67       40.75      3.31 o 
  -3   2  16        0.08        0.11      2.85 o 
  -2   2  16      193.51      173.02      5.47 o 
  -1   2  16      158.06      169.83      4.91 o 
   0   2  16       29.58       33.88      3.22 o 
   1   2  16       65.98       78.14      8.98 o 
   2   2  16        0.01        0.95      2.20 o 
   3   2  16       30.99       30.94      2.36 o 
   4   2  16        1.40       -0.30      2.38 o 
  -4   3  16        7.10        8.81      3.70 o 
  -3   3  16      111.15       98.90      3.92 o 
  -2   3  16      204.85      192.69      4.87 o 
  -1   3  16       13.44       15.22      2.85 o 
   0   3  16        4.00        1.95      3.11 o 
   1   3  16      346.26      349.04     12.16 o 
   2   3  16        7.06        4.49      2.25 o 
   3   3  16       11.38       11.27      3.15 o 
   4   3  16        3.93        6.22      2.28 o 
  -4   4  16        0.06        0.13      2.75 o 
  -3   4  16       87.66       83.69      6.23 o 
  -2   4  16      242.11      264.27      9.15 o 
  -1   4  16       65.61       60.08      3.49 o 
   0   4  16        3.28        5.45      4.04 o 
   1   4  16       37.58       23.55      6.11 o 
   2   4  16       76.10       68.41      3.74 o 
   3   4  16        5.16        6.34      4.60 o 
   4   4  16       11.16       12.18      2.21 o 
  -4   5  16        2.14        1.38      2.27 o 
  -3   5  16       47.36       37.43      5.26 o 
  -2   5  16       47.43       49.94      3.44 o 
  -1   5  16       22.86       22.26      3.03 o 
   0   5  16       29.20       21.72      4.57 o 
   1   5  16      399.26      371.62     12.28 o 
   2   5  16       66.86       69.83      5.52 o 
   3   5  16       17.44       21.88      4.47 o 
   4   5  16       40.77       57.96      5.78 o 
  -4   6  16        0.42        1.40      2.97 o 
  -3   6  16        0.01       -0.28      2.45 o 
  -2   6  16       55.70       58.23      3.36 o 
  -1   6  16       26.81       29.39      3.62 o 
   0   6  16       24.01       20.94      4.57 o 
   1   6  16       36.08       33.31      5.64 o 
   2   6  16       17.34        8.04      3.34 o 
   3   6  16       25.39       30.75      4.23 o 
  -4   7  16        0.00       -0.89      2.59 o 
  -3   7  16        7.25        6.71      2.86 o 
  -2   7  16        0.36       -0.38      2.44 o 
  -1   7  16        6.34        7.89      3.07 o 
   0   7  16       61.13       55.78      6.61 o 
   1   7  16        0.82        2.04      3.17 o 
   2   7  16       11.89       14.47      3.11 o 
   3   7  16       37.49       38.72      3.87 o 
  -3   8  16       26.33       28.54      2.90 o 
  -2   8  16       22.57       24.73      3.17 o 
  -1   8  16        0.10       -0.83      2.80 o 
   0   8  16       35.16       40.62      3.45 o 
   1   8  16        6.26        5.86      4.04 o 
   2   8  16        8.00        9.00      2.74 o 
   3   8  16        1.00        3.00      1.81 o 
  -3   9  16        0.35        0.14      2.06 o 
  -2   9  16        2.40        3.23      2.38 o 
  -1   9  16        2.05        1.47      4.14 o 
   0   9  16       11.41       11.78      2.73 o 
   1   9  16       28.12       26.60      5.38 o 
   2   9  16       19.82       13.94      3.90 o 
   3   9  16       10.27       10.14      2.59 o 
  -3  10  16        6.18        7.30      3.17 o 
  -2  10  16        6.34        6.61      3.05 o 
  -1  10  16       17.19       18.54      3.36 o 
   0  10  16        0.33        1.37      3.37 o 
   1  10  16        1.66        3.74      4.09 o 
   2  10  16       11.39        8.08      3.45 o 
  -2  11  16        0.03       -4.38      4.42 o 
  -1  11  16       22.18       23.47      2.77 o 
   0  11  16        6.63        9.09      2.82 o 
   1  11  16        7.82        7.47      3.40 o 
   2  11  16        1.15        0.76      2.13 o 
  -1  12  16       55.14       50.73      4.43 o 
   0  12  16        0.25        0.11      2.18 o 
   1  12  16       15.48       11.60      2.30 o 
  -3   0  17       73.18       69.90      7.03 o 
  -1   0  17       89.71       86.26      5.25 o 
   1   0  17       79.89       72.50      6.58 o 
   3   0  17       12.39       12.90      2.85 o 
  -4   1  17        3.51        2.38      3.21 o 
  -3   1  17       79.86       82.30      5.31 o 
  -2   1  17       98.59       88.96      5.50 o 
  -1   1  17        9.71       12.51      2.78 o 
   0   1  17        7.30        6.32      3.42 o 
   1   1  17      132.03      118.96      7.70 o 
   2   1  17      141.44      159.39      4.84 o 
   3   1  17       15.99       17.77      2.05 o 
   4   1  17        0.82        2.22      1.84 o 
  -4   2  17        0.32        1.19      4.50 o 
  -3   2  17       17.46       20.87      6.12 o 
  -2   2  17        1.02        4.27      3.38 o 
  -1   2  17       12.92       12.03      3.12 o 
   0   2  17       10.77        6.34      3.51 o 
   1   2  17        3.97        7.73      3.33 o 
   2   2  17       28.68       29.80      2.28 o 
   3   2  17        5.88        7.93      1.84 o 
   4   2  17        5.05        6.66      1.87 o 
  -4   3  17       18.75       18.29      4.82 o 
  -3   3  17       33.23       31.40      4.74 o 
  -2   3  17      204.32      184.34      6.64 o 
  -1   3  17        0.04        0.02      2.63 o 
   0   3  17      105.06      103.92      9.25 o 
   1   3  17      272.22      244.78     10.54 o 
   2   3  17      137.50      121.59      7.60 o 
   3   3  17       11.52       12.36      2.95 o 
   4   3  17        0.00        0.57      1.57 o 
  -4   4  17        3.35        1.26      2.50 o 
  -3   4  17       22.74       15.65      4.16 o 
  -2   4  17       13.30       16.34      2.92 o 
  -1   4  17       10.95        8.52      2.78 o 
   0   4  17        3.91        5.08      5.56 o 
   1   4  17       76.42       77.88      7.02 o 
   2   4  17        6.68        6.61      3.13 o 
   3   4  17       46.11       49.30      7.54 o 
   4   4  17        7.25        8.00      2.20 o 
  -4   5  17        5.50        5.39      3.28 o 
  -3   5  17       27.05       25.09      3.11 o 
  -2   5  17      181.03      181.54      4.49 o 
  -1   5  17       53.51       55.50      3.26 o 
   0   5  17      250.06      258.79      7.68 o 
   1   5  17        7.92        2.18      3.60 o 
   2   5  17        0.17        2.65      2.94 o 
   3   5  17       31.72       27.39      2.79 o 
  -4   6  17        7.78        7.71      3.73 o 
  -3   6  17        6.65        5.49      2.46 o 
  -2   6  17        2.03        2.94      2.55 o 
  -1   6  17        0.81        2.37      2.87 o 
   0   6  17      150.26      155.48      8.90 o 
   1   6  17        4.48        6.98      3.94 o 
   2   6  17       25.02       25.43      3.13 o 
   3   6  17        4.64        3.14      2.12 o 
  -3   7  17       11.65        8.52      3.35 o 
  -2   7  17        2.75        4.78      2.35 o 
  -1   7  17       10.99       10.01      3.06 o 
   0   7  17       41.90       41.86      4.46 o 
   1   7  17        0.61        1.37      2.25 o 
   2   7  17        8.17        6.99      2.53 o 
   3   7  17       10.05        9.25      1.42 o 
  -3   8  17        0.01        1.11      2.43 o 
  -2   8  17       25.89       26.07      3.91 o 
  -1   8  17        0.49        0.21      3.20 o 
   0   8  17       11.08       11.80      2.89 o 
   1   8  17       36.49       36.31      3.32 o 
   2   8  17        3.19        2.75      2.07 o 
  -3   9  17        0.97        3.17      3.03 o 
  -2   9  17        6.02        5.64      2.15 o 
  -1   9  17       19.47       18.33      3.54 o 
   0   9  17        0.04        1.93      3.39 o 
   1   9  17       21.32       21.03      4.41 o 
   2   9  17        0.46        0.69      3.14 o 
  -2  10  17       13.98       20.70      4.51 o 
  -1  10  17       37.80       35.12      4.33 o 
   0  10  17       41.97       44.13      4.58 o 
   1  10  17       21.36       22.15      3.80 o 
   2  10  17        2.98        5.79      2.30 o 
  -1  11  17        0.00        3.39      4.27 o 
   0  11  17        7.43        8.34      3.09 o 
   1  11  17        0.88        1.29      2.52 o 
  -4   0  18        7.23        5.72      3.98 o 
  -2   0  18      118.83      124.57      8.31 o 
   0   0  18       52.56       49.31      6.64 o 
   2   0  18       68.73       79.73      6.33 o 
  -4   1  18        5.55        9.94      4.02 o 
  -3   1  18        4.77        7.20      3.91 o 
  -2   1  18       12.87       13.72      4.09 o 
  -1   1  18       75.15       72.63      4.08 o 
   0   1  18        2.23        3.43      3.35 o 
   1   1  18       12.09        7.01      3.39 o 
   2   1  18        1.60        3.10      3.15 o 
   3   1  18       12.10       15.87      2.11 o 
  -4   2  18        0.57       -1.59      4.24 o 
  -3   2  18        8.82       15.59      5.55 o 
  -2   2  18        0.64       -1.89      5.29 o 
  -1   2  18        6.79        8.48      3.00 o 
   0   2  18       34.76       33.60      6.75 o 
   1   2  18      165.62      168.49      5.82 o 
   2   2  18        7.96        8.19      2.97 o 
   3   2  18       32.24       40.31      6.02 o 
  -4   3  18        0.95        2.54      2.64 o 
  -3   3  18       73.63       86.71      7.05 o 
  -2   3  18        1.11        0.43      3.64 o 
  -1   3  18        5.01        5.51      2.99 o 
   0   3  18       70.93       65.96      7.83 o 
   1   3  18       79.09       90.41      7.38 o 
   2   3  18       33.32       27.37      5.24 o 
   3   3  18       14.32       17.70      2.47 o 
  -4   4  18        3.34        3.22      2.04 o 
  -3   4  18        8.02        5.90      3.28 o 
  -2   4  18       36.92       30.21      3.16 o 
  -1   4  18       39.80       36.15      4.08 o 
   0   4  18       84.43       74.06      7.35 o 
   1   4  18      216.84      216.37      9.71 o 
   2   4  18       39.32       33.80      3.33 o 
   3   4  18        0.56       -0.89      2.02 o 
  -4   5  18        3.19        2.96      3.03 o 
  -3   5  18       58.96       55.93      3.71 o 
  -2   5  18       16.20       16.59      3.02 o 
  -1   5  18        8.71        6.26      4.07 o 
   0   5  18        5.04        7.53      5.15 o 
   1   5  18       48.35       48.01      4.20 o 
   2   5  18        1.70        4.92      2.61 o 
   3   5  18        7.63        8.25      3.32 o 
  -3   6  18       25.17       23.70      3.94 o 
  -2   6  18        8.89       11.57      2.41 o 
  -1   6  18       93.03       84.95      5.33 o 
   0   6  18       22.36       24.61      5.32 o 
   1   6  18        5.59        9.36      2.58 o 
   2   6  18        9.97       10.98      2.58 o 
   3   6  18        3.40        5.98      2.50 o 
  -3   7  18        0.41        3.18      3.19 o 
  -2   7  18       11.25        9.90      2.12 o 
  -1   7  18       28.94       29.67      3.72 o 
   0   7  18      127.32      113.64      5.09 o 
   1   7  18       15.92       14.89      2.88 o 
   2   7  18        0.01       -2.16      2.16 o 
  -2   8  18       39.59       45.11      3.29 o 
  -1   8  18       29.92       31.72      2.78 o 
   0   8  18        1.84        1.92      2.05 o 
   1   8  18       24.69       23.57      2.89 o 
   2   8  18        2.36        2.54      1.69 o 
  -1   9  18       40.39       47.83      4.88 o 
   0   9  18        1.49        0.72      3.92 o 
   1   9  18        0.00       -3.51      3.51 o 
  -1  10  18        4.14        2.62      2.55 o 
   0  10  18        1.47        2.74      3.01 o 
   1  10  18       24.11       23.16      3.07 o 
  -3   0  19        1.52       -0.44      4.79 o 
  -1   0  19       23.45       21.09      5.87 o 
   1   0  19       82.14       73.14      6.18 o 
   3   0  19       17.91       20.92      3.20 o 
  -4   1  19        1.07        2.87      1.98 o 
  -3   1  19       69.90       70.45      6.44 o 
  -2   1  19        1.95        3.76      2.79 o 
  -1   1  19        4.90        5.96      3.47 o 
   0   1  19        9.56       11.27      3.68 o 
   1   1  19       50.25       50.63      4.07 o 
   2   1  19       13.21       18.45      4.29 o 
   3   1  19        4.00        3.39      2.61 o 
  -4   2  19       17.57       15.82      2.04 o 
  -3   2  19       22.77       16.48      3.51 o 
  -2   2  19        0.96        1.30      2.82 o 
  -1   2  19        1.27       -0.46      3.42 o 
   0   2  19        6.91        4.49      3.41 o 
   1   2  19        0.01        4.87      2.91 o 
   2   2  19       15.34       15.10      2.85 o 
   3   2  19        1.46        3.63      3.26 o 
  -4   3  19       10.23       12.33      2.99 o 
  -3   3  19      103.44       87.97      3.55 o 
  -2   3  19       46.64       48.72      3.30 o 
  -1   3  19        9.06       10.77      2.81 o 
   0   3  19       23.80       22.30      5.53 o 
   1   3  19        1.80        4.56      3.16 o 
   2   3  19       39.08       40.47      4.97 o 
   3   3  19        0.51        1.49      2.92 o 
  -3   4  19       16.13       10.99      2.13 o 
  -2   4  19       42.15       38.05      2.91 o 
  -1   4  19        5.02        8.45      4.80 o 
   0   4  19       30.91       24.88      5.45 o 
   1   4  19       33.19       33.49      3.70 o 
   2   4  19       28.32       27.93      4.56 o 
   3   4  19        0.50        4.45      2.58 o 
  -3   5  19       15.65       15.84      2.62 o 
  -2   5  19        1.78        1.95      2.81 o 
  -1   5  19        0.00        0.27      4.75 o 
   0   5  19      118.73      121.37      7.39 o 
   1   5  19       37.95       42.25      4.12 o 
   2   5  19       26.52       17.47      3.81 o 
   3   5  19       19.74       24.67      2.38 o 
  -3   6  19        0.08       -0.69      3.00 o 
  -2   6  19       14.85       14.72      2.64 o 
  -1   6  19       41.27       41.87      4.99 o 
   0   6  19        3.56        4.42      4.24 o 
   1   6  19        5.44        6.49      2.70 o 
   2   6  19        6.69        6.04      1.96 o 
  -2   7  19       25.63       24.49      3.32 o 
  -1   7  19       17.76       20.70      4.14 o 
   0   7  19        1.15        2.03      2.85 o 
   1   7  19        5.96        7.74      2.29 o 
   2   7  19        2.86        2.22      2.19 o 
  -2   8  19       17.18       14.46      2.70 o 
  -1   8  19        8.06        6.04      2.96 o 
   0   8  19        8.10       10.84      3.84 o 
   1   8  19        5.51        5.76      1.88 o 
  -1   9  19        6.11        7.71      2.73 o 
   0   9  19        9.44       11.98      3.31 o 
   1   9  19       28.37       29.72      3.04 o 
  -2   0  20       14.18       11.45      4.79 o 
   0   0  20      102.22       96.96      6.90 o 
   2   0  20       93.52      107.13      5.43 o 
  -3   1  20        0.00       -1.26      2.55 o 
  -2   1  20        4.10        4.41      3.14 o 
  -1   1  20       15.57       13.78      3.47 o 
   0   1  20      139.15      137.11      5.36 o 
   1   1  20        0.87        1.05      2.94 o 
   2   1  20        2.09        2.31      2.44 o 
  -3   2  20       25.68       25.22      2.46 o 
  -2   2  20        6.89        6.56      2.51 o 
  -1   2  20       99.90      102.78      4.78 o 
   0   2  20       39.29       40.18      4.80 o 
   1   2  20        4.86        6.98      2.82 o 
   2   2  20       34.90       39.48      4.51 o 
  -3   3  20        1.76        0.83      1.76 o 
  -2   3  20        0.72        1.49      2.17 o 
  -1   3  20        1.86        3.37      4.17 o 
   0   3  20       28.37       24.11      5.12 o 
   1   3  20        7.57        9.40      2.75 o 
   2   3  20       13.02       15.22      3.81 o 
  -3   4  20        8.04        9.26      2.32 o 
  -2   4  20       47.92       46.40      9.48 o 
  -1   4  20       38.16       35.84      5.27 o 
   0   4  20        0.06        0.27      4.51 o 
   1   4  20        8.01        4.12      2.23 o 
   2   4  20       36.44       43.39      4.00 o 
  -2   5  20        0.04        1.38      3.47 o 
  -1   5  20        4.42        8.64      4.12 o 
   0   5  20      108.24      117.94      6.79 o 
   1   5  20        1.30        1.26      2.43 o 
   2   5  20        2.15        3.39      2.75 o 
  -2   6  20       13.75       11.12      3.20 o 
  -1   6  20       31.52       27.16      4.18 o 
   0   6  20        1.00        2.65      2.73 o 
   1   6  20        4.00        3.01      2.15 o 
   2   6  20       11.25        9.70      2.22 o 
  -2   7  20        0.04        0.44      2.29 o 
  -1   7  20        1.12        1.61      2.11 o 
   0   7  20       76.69       85.22      2.57 o 
   1   7  20        0.10        0.51      1.72 o 
  -1   8  20        0.71        1.83      2.69 o 
   0   8  20       11.34       10.54      2.99 o 
   1   8  20        4.62        8.88      2.28 o 
  -3   0  21        5.94        4.11      2.77 o 
  -1   0  21       49.04       55.33      5.36 o 
   1   0  21        1.40        2.64      3.53 o 
  -3   1  21       59.06       57.01      2.64 o 
  -2   1  21        0.06        1.07      2.49 o 
  -1   1  21        6.80        6.43      3.00 o 
   0   1  21       13.40       10.05      2.82 o 
   1   1  21       12.06       11.32      2.23 o 
   2   1  21        0.84        1.53      2.76 o 
  -3   2  21        0.25        0.60      2.72 o 
  -2   2  21        0.05       -0.47      2.37 o 
  -1   2  21        3.87        2.84      2.54 o 
   0   2  21        3.22        1.27      3.13 o 
   1   2  21       26.12       27.37      2.26 o 
   2   2  21       18.33       19.86      3.03 o 
  -3   3  21        0.79        1.35      2.31 o 
  -2   3  21       39.15       39.62      2.75 o 
  -1   3  21        4.72        4.42      3.94 o 
   0   3  21        0.01        2.24      4.26 o 
   1   3  21        7.36        6.62      3.51 o 
   2   3  21        4.28        4.00      2.65 o 
  -2   4  21        0.00        0.01      3.17 o 
  -1   4  21        4.19       -0.25      3.97 o 
   0   4  21        6.05        4.92      2.69 o 
   1   4  21       15.33       14.44      2.18 o 
   2   4  21        9.07        7.45      2.32 o 
  -2   5  21        3.66        4.93      2.69 o 
  -1   5  21       11.09        1.68      3.53 o 
   0   5  21        0.32        3.06      2.61 o 
   1   5  21        9.99       11.51      1.98 o 
  -2   6  21        0.72        1.79      2.21 o 
  -1   6  21        9.31        7.76      2.78 o 
   0   6  21       12.70       12.18      1.74 o 
   1   6  21       28.47       23.59      2.56 o 
  -1   7  21       89.36       74.79      3.77 o 
   0   7  21        0.71        2.48      2.48 o 
  -2   0  22       31.91       32.37      3.48 o 
   0   0  22       54.60       66.71      4.54 o 
  -2   1  22        1.47        1.50      1.91 o 
  -1   1  22        0.66        0.48      2.22 o 
   0   1  22        1.76        2.70      1.67 o 
   1   1  22       25.38       23.31      3.74 o 
  -2   2  22       34.32       27.91      3.37 o 
  -1   2  22       13.85        9.78      2.15 o 
   0   2  22       12.24        9.05      2.45 o 
   1   2  22       52.87       49.55      3.71 o 
  -2   3  22        3.28        4.51      2.60 o 
  -1   3  22       11.06       11.73      3.35 o 
   0   3  22        4.78        2.59      2.08 o 
   1   3  22        2.12        1.23      2.62 o 
  -1   4  22        3.36        2.89      2.94 o 
   0   4  22        3.74        3.20      1.88 o 
   1   4  22        2.90        2.55      2.20 o 
  -1   5  22       15.85       13.83      1.92 o 
   0   5  22       14.35        9.79      1.63 o 
  -1   1  23        3.03        3.18      2.31 o 
   0   1  23        6.91        3.46      2.24 o 
  -1   2  23       10.06        9.50      2.40 o 
   0   2  23       16.55       15.46      2.47 o 
                                                 
